# Supplementary material for: Epigenetic Silencing of the Key Antioxidant Enzyme Catalase in Karyotypically Abnormal Human Pluripotent Stem Cells
Source: Sci Rep. 2016 Feb 25;6:22190. doi: 10.1038/srep22190 (PMC4766493; doi:10.1038/srep22190)
Supplement: Supplementary Dataset 1 [file srep22190-s2.xls]

## Sheet: SIa_H7_DMS_18855
Supplemental Table Ia. Differentially Methylated Sites in H7 line (Normal vs Abnormal Karyotype)
Chromosome	Start site	End site	Methylation Difference (%)
chr1	842095	842096	-35.2288
chr1	843313	843314	-26.7891
chr1	850114	850115	-27.9566
chr1	852026	852027	-45.471
chr1	864423	864424	-31.1111
chr1	864453	864454	-37.958
chr1	865623	865624	-27.0652
chr1	872614	872615	-30.2537
chr1	894939	894940	26.7952
chr1	932583	932584	-25.0801
chr1	960315	960316	-32.4675
chr1	963487	963488	-28.7081
chr1	967987	967988	-29.6366
chr1	969683	969684	31.6545
chr1	995837	995838	-44.2754
chr1	995995	995996	-31.2797
chr1	1011359	1011360	-28.3637
chr1	1050648	1050649	26.5676
chr1	1050655	1050656	36.032
chr1	1050689	1050690	26.8011
chr1	1052388	1052389	26.7045
chr1	1072838	1072839	33.4109
chr1	1078136	1078137	42.0366
chr1	1091980	1091981	-27.0482
chr1	1098130	1098131	-32.737
chr1	1175417	1175418	-28.3951
chr1	1181993	1181994	-37.4736
chr1	1182000	1182001	-34.4828
chr1	1182003	1182004	-44.8276
chr1	1182018	1182019	-32.0596
chr1	1182042	1182043	-34.4828
chr1	1203413	1203414	-26.5306
chr1	1227507	1227508	-25.4129
chr1	1227512	1227513	-53.4314
chr1	1227514	1227515	-28.9216
chr1	1231814	1231815	33.5866
chr1	1234745	1234746	-50.3365
chr1	1240048	1240049	-50.9993
chr1	1240075	1240076	-43.6508
chr1	1240085	1240086	-33.7302
chr1	1289023	1289024	-28.5714
chr1	1289029	1289030	-38.5714
chr1	1289684	1289685	56.9106
chr1	1358224	1358225	33.2661
chr1	1362199	1362200	-43.3504
chr1	1362229	1362230	-56.9697
chr1	1362619	1362620	-28.2004
chr1	1366224	1366225	-33.7442
chr1	1366228	1366229	-35.2851
chr1	1369157	1369158	-28.053
chr1	1462737	1462738	26.1324
chr1	1564856	1564857	-43.75
chr1	1566129	1566130	-36.5079
chr1	1566251	1566252	-35.2381
chr1	1566276	1566277	-42.8571
chr1	1803269	1803270	34.8837
chr1	1830692	1830693	-38.1159
chr1	1830700	1830701	-37.3647
chr1	1861818	1861819	31.0764
chr1	1861839	1861840	33.3333
chr1	2023670	2023671	-29.4118
chr1	2121603	2121604	-28.1167
chr1	2179733	2179734	-34.2857
chr1	2221549	2221550	-28.2353
chr1	2237898	2237899	45.2381
chr1	2270473	2270474	28.6891
chr1	2308303	2308304	39.8268
chr1	2322380	2322381	28.4412
chr1	2322403	2322404	39.4268
chr1	2348968	2348969	42.8483
chr1	2357939	2357940	27.3116
chr1	2378001	2378002	-25.3093
chr1	2378376	2378377	-34.2869
chr1	2378520	2378521	-55.0388
chr1	2378526	2378527	-60.3411
chr1	2379747	2379748	-63.5135
chr1	2379749	2379750	-44.8791
chr1	2430508	2430509	37.5
chr1	2457116	2457117	35.0629
chr1	2457129	2457130	32.0755
chr1	2457379	2457380	-26.6667
chr1	2457411	2457412	-26.6667
chr1	2467268	2467269	-27.4789
chr1	2467280	2467281	-27.1097
chr1	2475175	2475176	-29.4292
chr1	2475216	2475217	-43.6364
chr1	2475299	2475300	-40.4969
chr1	2475304	2475305	-26.3768
chr1	2475334	2475335	-31.5942
chr1	2485573	2485574	27.662
chr1	2491393	2491394	34.9247
chr1	2526949	2526950	-26.6026
chr1	2538266	2538267	26.1643
chr1	2561121	2561122	-32.2222
chr1	2564758	2564759	-27.7778
chr1	2617738	2617739	-40.6073
chr1	2703495	2703496	26.25
chr1	2706870	2706871	27.7778
chr1	2738793	2738794	42.9412
chr1	2777611	2777612	25.5799
chr1	2834455	2834456	32.4074
chr1	2840289	2840290	-28.3199
chr1	2878780	2878781	-29.1667
chr1	2900650	2900651	-25.2716
chr1	2929010	2929011	44.6617
chr1	2929166	2929167	27.7778
chr1	2929177	2929178	29.7297
chr1	2929351	2929352	42.011
chr1	2945063	2945064	28.9272
chr1	2983949	2983950	36.9231
chr1	2987653	2987654	31.8182
chr1	2989948	2989949	37.6586
chr1	2989995	2989996	27.9289
chr1	2990030	2990031	33.1551
chr1	2990037	2990038	35.3055
chr1	2990060	2990061	27.1031
chr1	2990063	2990064	38.9362
chr1	2990066	2990067	36.6284
chr1	3026262	3026263	32.5428
chr1	3107425	3107426	-29.8156
chr1	3107433	3107434	-41.2698
chr1	3109561	3109562	-30.8974
chr1	3122350	3122351	-36.7965
chr1	3134826	3134827	-28.0038
chr1	3199704	3199705	-36.1765
chr1	3200775	3200776	27.6197
chr1	3305839	3305840	26.087
chr1	3308273	3308274	45.125
chr1	3308345	3308346	44.1589
chr1	3308354	3308355	43.1464
chr1	3308377	3308378	44.208
chr1	3308405	3308406	55.5556
chr1	3309755	3309756	34.4674
chr1	3309769	3309770	42.7361
chr1	3309786	3309787	46.3968
chr1	3309792	3309793	52.06
chr1	3309830	3309831	44.0456
chr1	3321112	3321113	33.3333
chr1	3332082	3332083	-28.4445
chr1	3332339	3332340	-32.0132
chr1	3400476	3400477	42.9814
chr1	3400496	3400497	31.1491
chr1	3400519	3400520	32.8204
chr1	3400586	3400587	42.2927
chr1	3400603	3400604	33.049
chr1	3400636	3400637	48.459
chr1	3406479	3406480	37.8251
chr1	3421666	3421667	25.6643
chr1	3425441	3425442	30.7018
chr1	3436298	3436299	28.1459
chr1	3439123	3439124	-26.3636
chr1	3439528	3439529	-46.0407
chr1	3459642	3459643	-34.1131
chr1	3460132	3460133	28.1746
chr1	3460392	3460393	-40.7692
chr1	3479420	3479421	27.0014
chr1	3492503	3492504	31.1039
chr1	3512105	3512106	27.2727
chr1	3514918	3514919	-40.9836
chr1	3571566	3571567	37.9934
chr1	3571806	3571807	29.1463
chr1	3585710	3585711	-37.3041
chr1	3585791	3585792	-32.5714
chr1	3593811	3593812	-25.9477
chr1	3606060	3606061	-52.5476
chr1	3606145	3606146	-39.1884
chr1	3625408	3625409	-44.1258
chr1	3644099	3644100	-30.3483
chr1	3658102	3658103	27.2841
chr1	3775201	3775202	-44.4832
chr1	3775270	3775271	-60.3155
chr1	3775290	3775291	-49.0898
chr1	3775292	3775293	-45.0647
chr1	3775299	3775300	-50.9615
chr1	3790021	3790022	30.2453
chr1	3840722	3840723	33.2381
chr1	4027082	4027083	28.4113
chr1	4081148	4081149	26.7747
chr1	4093623	4093624	-25.5498
chr1	4119002	4119003	29.5647
chr1	4182460	4182461	-34.8485
chr1	4192529	4192530	-51.4912
chr1	4192537	4192538	-33.9024
chr1	4192554	4192555	-30.8943
chr1	4192611	4192612	-36.7958
chr1	4192633	4192634	-61.5077
chr1	4192642	4192643	-45.5186
chr1	4192647	4192648	-57.4748
chr1	4329626	4329627	-49.6225
chr1	4645516	4645517	41.1478
chr1	4645547	4645548	40.6227
chr1	4660648	4660649	25.4135
chr1	4732130	4732131	28.5116
chr1	4771930	4771931	37.2845
chr1	4941043	4941044	-41.2101
chr1	4941085	4941086	-38.6597
chr1	5046319	5046320	31.7483
chr1	5046512	5046513	39.2157
chr1	5203134	5203135	-26.2092
chr1	5327627	5327628	-35.2564
chr1	5335408	5335409	-54.3103
chr1	5367492	5367493	-31.7254
chr1	5514594	5514595	-27.8853
chr1	5515008	5515009	-69.4444
chr1	5515038	5515039	-49.0909
chr1	5551247	5551248	-41.7115
chr1	5696213	5696214	-29.3047
chr1	5815507	5815508	38.1781
chr1	5831414	5831415	32.6965
chr1	5831436	5831437	34.6505
chr1	5831442	5831443	39.607
chr1	5874306	5874307	-38.8889
chr1	5923541	5923542	27.3709
chr1	5956954	5956955	-29.9884
chr1	5967183	5967184	39.0909
chr1	5987805	5987806	29.0323
chr1	6005652	6005653	28.9196
chr1	6009856	6009857	28.3784
chr1	6053344	6053345	-26.348
chr1	6137708	6137709	34.0909
chr1	6187670	6187671	-26.8726
chr1	6188180	6188181	-42.4044
chr1	6188194	6188195	-31.9854
chr1	6188205	6188206	-44.4847
chr1	6218370	6218371	-27.0791
chr1	6218387	6218388	-30.7692
chr1	6266174	6266175	37.0968
chr1	6266415	6266416	61.5385
chr1	6266852	6266853	33.6022
chr1	6306410	6306411	-26.2759
chr1	6398679	6398680	-29.7281
chr1	6485591	6485592	-26.0714
chr1	6487611	6487612	-29.9456
chr1	6520771	6520772	30.625
chr1	6531072	6531073	-26.1086
chr1	6531382	6531383	-33.9394
chr1	6546495	6546496	37.6894
chr1	6549925	6549926	41.0915
chr1	6555687	6555688	-28.8889
chr1	6555718	6555719	-26.7974
chr1	6555735	6555736	-28.6765
chr1	7130060	7130061	39.8001
chr1	7130078	7130079	28.9893
chr1	7130091	7130092	28.9522
chr1	7130100	7130101	26.8918
chr1	7154718	7154719	35.6293
chr1	7191836	7191837	28.0303
chr1	7445651	7445652	45.2381
chr1	7482362	7482363	28.6111
chr1	7496965	7496966	30.0392
chr1	7543470	7543471	-33.3333
chr1	7556203	7556204	-33.8095
chr1	7612863	7612864	27.5862
chr1	7618190	7618191	30.1399
chr1	7618195	7618196	34.042
chr1	7637662	7637663	-26.7286
chr1	7698440	7698441	-26.7136
chr1	7778315	7778316	-29.329
chr1	7778320	7778321	-27.2727
chr1	7844774	7844775	38.3333
chr1	7844784	7844785	32.5
chr1	7972749	7972750	-28.8709
chr1	8065015	8065016	30.9244
chr1	8065020	8065021	36.4402
chr1	8065028	8065029	33.0695
chr1	8065038	8065039	53.8538
chr1	8215744	8215745	40.0482
chr1	8266713	8266714	32.0437
chr1	8277300	8277301	-28.0538
chr1	9005718	9005719	25.5319
chr1	9064637	9064638	-56.7273
chr1	9064671	9064672	-26.1818
chr1	9064775	9064776	-29.0747
chr1	9069989	9069990	-26.0204
chr1	9070126	9070127	-34.7222
chr1	9124450	9124451	-41.511
chr1	9124490	9124491	-47.7998
chr1	9124703	9124704	-29.2754
chr1	9188314	9188315	-43.8172
chr1	9188332	9188333	-34.9206
chr1	9416055	9416056	35.8051
chr1	9680318	9680319	25.9259
chr1	9690909	9690910	-26.8519
chr1	9750812	9750813	-31.5518
chr1	9777869	9777870	33.3333
chr1	10595568	10595569	30.2309
chr1	10691012	10691013	-32.1123
chr1	10701221	10701222	-42.5194
chr1	10728038	10728039	31.6667
chr1	10766834	10766835	30.8571
chr1	10772726	10772727	30.8081
chr1	10788718	10788719	-27.4227
chr1	10788739	10788740	-28.2074
chr1	10789493	10789494	-35.5532
chr1	10789512	10789513	-37.4725
chr1	11018763	11018764	35.8056
chr1	11115837	11115838	-30.8084
chr1	11119224	11119225	26.6064
chr1	11447015	11447016	32
chr1	11544549	11544550	-31.3072
chr1	11779715	11779716	26.1979
chr1	11847257	11847258	-28.8321
chr1	11847735	11847736	-34.8485
chr1	11863021	11863022	-38.4615
chr1	11863036	11863037	-45.3041
chr1	11918957	11918958	40.3846
chr1	11918987	11918988	33.5
chr1	11958821	11958822	27.4845
chr1	12123650	12123651	48.5714
chr1	12123658	12123659	57.3529
chr1	12123660	12123661	42.711
chr1	12123669	12123670	54.4757
chr1	12123672	12123673	47.1441
chr1	12123674	12123675	57.3743
chr1	12123698	12123699	60.1604
chr1	12123764	12123765	54.0635
chr1	12123780	12123781	57.2381
chr1	12123787	12123788	57.2381
chr1	12123811	12123812	53.2324
chr1	12186102	12186103	-36.2637
chr1	12227815	12227816	-32.9253
chr1	12227874	12227875	-27.8509
chr1	12244579	12244580	27.8261
chr1	12257096	12257097	35.8974
chr1	12567831	12567832	-41.6667
chr1	12844591	12844592	26.4647
chr1	12897939	12897940	31.7653
chr1	12920579	12920580	39.8593
chr1	12954294	12954295	34.3597
chr1	12954317	12954318	29.2278
chr1	15226468	15226469	-32.0911
chr1	15226487	15226488	26.2422
chr1	15251880	15251881	27.4725
chr1	15251927	15251928	43.7118
chr1	15308592	15308593	38.7334
chr1	15347872	15347873	-30.8991
chr1	15347973	15347974	-28.5714
chr1	15347985	15347986	-42.988
chr1	15357153	15357154	-25.7833
chr1	15653144	15653145	28.3929
chr1	15859858	15859859	29.4412
chr1	16030925	16030926	-25.5814
chr1	16052126	16052127	-28.8889
chr1	16127314	16127315	-32.2368
chr1	16276259	16276260	26.3433
chr1	16344278	16344279	-30.4598
chr1	16345367	16345368	-34.1176
chr1	16345373	16345374	-25.098
chr1	16353689	16353690	-27.3333
chr1	16403393	16403394	38.7446
chr1	16501440	16501441	-27.4771
chr1	16501477	16501478	-26.0278
chr1	16872413	16872414	27.2977
chr1	16970712	16970713	-30.7692
chr1	17019565	17019566	-28.6713
chr1	17019615	17019616	-39.7536
chr1	17023098	17023099	-26.8054
chr1	17023142	17023143	-39.64
chr1	17023171	17023172	-32.8631
chr1	17023177	17023178	-35.2086
chr1	17023185	17023186	-41.8124
chr1	17023215	17023216	-32.4524
chr1	17044807	17044808	40.6977
chr1	17099887	17099888	-37.0679
chr1	17230751	17230752	-47.2538
chr1	17230784	17230785	-45.1705
chr1	17230794	17230795	-45.1705
chr1	17230796	17230797	-42.4242
chr1	17230800	17230801	-31.3266
chr1	17231163	17231164	-27.3092
chr1	17248876	17248877	50.3876
chr1	17416147	17416148	25.7143
chr1	17488938	17488939	47.9167
chr1	17494814	17494815	-39.1775
chr1	17526769	17526770	35.3547
chr1	17549802	17549803	28
chr1	17553438	17553439	26.2541
chr1	17721243	17721244	57.1429
chr1	17908631	17908632	31.746
chr1	17923834	17923835	25.5714
chr1	17930007	17930008	-26.0038
chr1	18033635	18033636	45.2978
chr1	18055966	18055967	47.4528
chr1	18103953	18103954	25.463
chr1	18385234	18385235	-29.294
chr1	18501915	18501916	38.9395
chr1	18501925	18501926	41.5951
chr1	18651265	18651266	25.9733
chr1	18812833	18812834	-52.9412
chr1	18970568	18970569	-26.1491
chr1	18975201	18975202	-28.0571
chr1	19004626	19004627	27.8261
chr1	19049063	19049064	50.4505
chr1	19049099	19049100	62.6126
chr1	19053291	19053292	32.4017
chr1	19057795	19057796	-25.2919
chr1	19110642	19110643	-34.0785
chr1	19110668	19110669	-39.656
chr1	19110765	19110766	-26.9091
chr1	19110767	19110768	-26.2424
chr1	19145950	19145951	30.9741
chr1	19153423	19153424	50.8523
chr1	19268527	19268528	-29.3576
chr1	19276086	19276087	-26.8372
chr1	19642490	19642491	42.8571
chr1	19665784	19665785	-31.3042
chr1	19769135	19769136	33.5065
chr1	19890537	19890538	25.4348
chr1	20517506	20517507	26.087
chr1	20517511	20517512	30.4348
chr1	20635155	20635156	37.1504
chr1	20637258	20637259	-43.9344
chr1	20669766	20669767	-90.9091
chr1	20669771	20669772	-71.875
chr1	20669776	20669777	-65.2218
chr1	20669779	20669780	-73.2863
chr1	20669781	20669782	-65.625
chr1	20669791	20669792	-71.6734
chr1	20669803	20669804	-84.375
chr1	20758217	20758218	-25.1035
chr1	21012504	21012505	41.1184
chr1	21038488	21038489	36.2003
chr1	21564085	21564086	-27.907
chr1	21568342	21568343	-36.7362
chr1	21568354	21568355	-29.2835
chr1	21568363	21568364	-31.8716
chr1	21589435	21589436	-37.0645
chr1	21616222	21616223	-29.2754
chr1	21616330	21616331	25.3165
chr1	21633919	21633920	45.5224
chr1	21638471	21638472	41.6667
chr1	21645964	21645965	39.5343
chr1	21795241	21795242	36.6552
chr1	21795285	21795286	52.6422
chr1	21795287	21795288	49.1376
chr1	21868931	21868932	33.1433
chr1	21917311	21917312	-33.0407
chr1	21984745	21984746	32.4255
chr1	22141259	22141260	27.2316
chr1	22202808	22202809	33.3333
chr1	22204759	22204760	25.1861
chr1	22248052	22248053	30.2604
chr1	22277970	22277971	27.2727
chr1	22416357	22416358	26.1905
chr1	22566366	22566367	29.0323
chr1	22667800	22667801	28.8969
chr1	22929572	22929573	-28.9641
chr1	22965565	22965566	35.4839
chr1	22980571	22980572	25.2319
chr1	23082850	23082851	35.4839
chr1	23100714	23100715	40
chr1	23107534	23107535	-73.7853
chr1	23107540	23107541	-70.337
chr1	23107550	23107551	-50.9404
chr1	23107578	23107579	-54.1975
chr1	23107583	23107584	-39.4444
chr1	23123156	23123157	33.2143
chr1	23145786	23145787	-26.8322
chr1	23168471	23168472	-47.3504
chr1	23180323	23180324	-33.7728
chr1	23203544	23203545	-40.8701
chr1	24015474	24015475	29.4118
chr1	24397688	24397689	41.5714
chr1	24397700	24397701	58.5714
chr1	24416310	24416311	39.0909
chr1	24418696	24418697	-50.2373
chr1	24482836	24482837	33.3333
chr1	24482845	24482846	29.8851
chr1	24691059	24691060	-39.096
chr1	25013047	25013048	31.1666
chr1	25070766	25070767	-36.8595
chr1	25187620	25187621	30.3922
chr1	25255732	25255733	-25.4209
chr1	25259105	25259106	46.2404
chr1	25348996	25348997	-44.4208
chr1	25349005	25349006	-46.1988
chr1	25349022	25349023	-28.8889
chr1	25699847	25699848	42.0455
chr1	25757740	25757741	-32.7972
chr1	25757753	25757754	-32.7972
chr1	25833213	25833214	-42.8571
chr1	25936676	25936677	32.1057
chr1	26075484	26075485	-27.5
chr1	26112109	26112110	33.0929
chr1	26180431	26180432	26.5283
chr1	26233564	26233565	-45.932
chr1	26233590	26233591	-32.1098
chr1	26233595	26233596	-38.2111
chr1	26349802	26349803	26.4881
chr1	26552550	26552551	-27.3603
chr1	26663464	26663465	-46.25
chr1	26663583	26663584	29.6761
chr1	26848239	26848240	32.0411
chr1	27020467	27020468	31.3417
chr1	27114493	27114494	-25.9864
chr1	27183325	27183326	-39.7143
chr1	27189955	27189956	-38.0952
chr1	27189990	27189991	-31.78
chr1	27189996	27189997	-39.916
chr1	27319262	27319263	-47.814
chr1	27319282	27319283	-38.3353
chr1	27319294	27319295	-36.2974
chr1	27328450	27328451	-33.8112
chr1	27340269	27340270	-26.0274
chr1	27669728	27669729	-32.5758
chr1	27677071	27677072	-29.3637
chr1	27732255	27732256	-25.3931
chr1	27868922	27868923	-37.6768
chr1	27893900	27893901	-30
chr1	28210660	28210661	25.5556
chr1	28286960	28286961	29.3376
chr1	28467362	28467363	26.5766
chr1	28474538	28474539	32.381
chr1	28484533	28484534	43.2749
chr1	28593755	28593756	-42.7656
chr1	28593793	28593794	-46.5201
chr1	28616782	28616783	28.5714
chr1	28655414	28655415	61.5176
chr1	28655483	28655484	62.1212
chr1	28655493	28655494	61.194
chr1	28655502	28655503	52.2388
chr1	28655516	28655517	61.194
chr1	28655519	28655520	61.194
chr1	28655526	28655527	59.7015
chr1	28655530	28655531	59.0703
chr1	28655857	28655858	50.0343
chr1	28655859	28655860	49.4512
chr1	28655865	28655866	50.2831
chr1	28655873	28655874	49.4441
chr1	28655881	28655882	47.8151
chr1	28655888	28655889	50.7881
chr1	28834174	28834175	31.9149
chr1	29696051	29696052	37.5
chr1	29770772	29770773	-27.0833
chr1	30283342	30283343	27.4194
chr1	30332276	30332277	28.8064
chr1	30715016	30715017	-36.3636
chr1	30911366	30911367	-37.3041
chr1	31382915	31382916	-40.0324
chr1	31382919	31382920	-50.0324
chr1	31382931	31382932	-58.0906
chr1	31382948	31382949	-52.6537
chr1	31382959	31382960	-60.9642
chr1	31382964	31382965	-73.2508
chr1	31711721	31711722	30.8116
chr1	31907405	31907406	-34.7826
chr1	32041051	32041052	-37.2881
chr1	32109851	32109852	29.1667
chr1	32158573	32158574	36.3799
chr1	32192046	32192047	36.0235
chr1	32238515	32238516	48.8722
chr1	32238597	32238598	26.9231
chr1	32421175	32421176	25.1291
chr1	32609041	32609042	28.9011
chr1	32802686	32802687	-71.2712
chr1	32817449	32817450	-35.2941
chr1	32827059	32827060	74.2424
chr1	32834367	32834368	-30
chr1	33161087	33161088	-25.0934
chr1	33168091	33168092	-30.787
chr1	33168117	33168118	-26.9231
chr1	33236104	33236105	-33.4135
chr1	33335670	33335671	39.2648
chr1	33389883	33389884	37.3737
chr1	33593126	33593127	78.3654
chr1	33631185	33631186	-35.5577
chr1	33646110	33646111	-25.1971
chr1	33646220	33646221	-41.3234
chr1	34083153	34083154	26.0052
chr1	34083157	34083158	32.6087
chr1	34090628	34090629	33.0392
chr1	34816002	34816003	38.986
chr1	35331372	35331373	35.3904
chr1	35676106	35676107	-32.2664
chr1	35734582	35734583	27.6596
chr1	35753483	35753484	31.1671
chr1	36024272	36024273	27.9133
chr1	36108296	36108297	-31.7739
chr1	36108322	36108323	-35.8491
chr1	36335251	36335252	44.8052
chr1	36565746	36565747	34.4293
chr1	36642459	36642460	-35.8974
chr1	36642479	36642480	-44.6886
chr1	36644141	36644142	-39.382
chr1	36644150	36644151	-26.6758
chr1	36644158	36644159	-27.223
chr1	36897442	36897443	29.1748
chr1	36947942	36947943	40.3176
chr1	36947952	36947953	33.8452
chr1	36952571	36952572	31.9838
chr1	36983159	36983160	32.0536
chr1	37645897	37645898	-31.5445
chr1	37941284	37941285	-34.4462
chr1	38079410	38079411	-30.7692
chr1	38219330	38219331	34.552
chr1	38219334	38219335	30.3226
chr1	38456300	38456301	-52.5974
chr1	38461767	38461768	49.2857
chr1	38461771	38461772	37.5
chr1	38490268	38490269	28.5714
chr1	38495209	38495210	-27.7392
chr1	38529797	38529798	-27.877
chr1	38673232	38673233	-32.266
chr1	38673315	38673316	-42.714
chr1	38796675	38796676	-46.4286
chr1	39026153	39026154	25.4386
chr1	39026289	39026290	28.3961
chr1	39027601	39027602	25.7503
chr1	39035649	39035650	29.3333
chr1	39249631	39249632	-43.612
chr1	39627600	39627601	33.3333
chr1	39956640	39956641	-32.6389
chr1	39980573	39980574	36.1772
chr1	39980578	39980579	36.1772
chr1	39980582	39980583	34.2904
chr1	39980612	39980613	43.5603
chr1	39980617	39980618	40.525
chr1	40119201	40119202	-40.728
chr1	40119206	40119207	-36.3994
chr1	40193951	40193952	-27.027
chr1	40362906	40362907	-28.4091
chr1	40414070	40414071	27.5862
chr1	40683213	40683214	35.5023
chr1	40974557	40974558	74.6667
chr1	40974564	40974565	74.6667
chr1	40974643	40974644	55.2632
chr1	40974762	40974763	74.1935
chr1	40974912	40974913	71.4286
chr1	40974916	40974917	79.0323
chr1	40974918	40974919	68.254
chr1	40974933	40974934	59.9325
chr1	40974938	40974939	68.3284
chr1	40974966	40974967	79.912
chr1	41061463	41061464	37.9679
chr1	41119403	41119404	27.8431
chr1	41303792	41303793	-56.1644
chr1	41327105	41327106	-28.7879
chr1	41349815	41349816	-30.2326
chr1	41349817	41349818	-34.8837
chr1	41349819	41349820	-27.907
chr1	41349831	41349832	-30.2326
chr1	41486244	41486245	41.8182
chr1	41685421	41685422	41.1255
chr1	41807754	41807755	-29.1488
chr1	41832027	41832028	-27.9487
chr1	41916693	41916694	31.0717
chr1	41922594	41922595	-32.4324
chr1	42050365	42050366	-39.1148
chr1	42176635	42176636	36.0577
chr1	42366535	42366536	31.7308
chr1	42639250	42639251	-28.6298
chr1	42803072	42803073	30.3922
chr1	42921530	42921531	-61.2245
chr1	43189480	43189481	-25.3731
chr1	43421943	43421944	-41.7105
chr1	43439043	43439044	47.561
chr1	43534230	43534231	-42.3835
chr1	43534252	43534253	-35.8423
chr1	43534271	43534272	-34.1252
chr1	43534280	43534281	-37.496
chr1	43773164	43773165	25.3388
chr1	43783680	43783681	-29.5082
chr1	43965706	43965707	25.5949
chr1	44031535	44031536	26.0369
chr1	44031622	44031623	36.9093
chr1	44031625	44031626	44.9351
chr1	44031638	44031639	50.764
chr1	44031672	44031673	32.0589
chr1	44126833	44126834	-38.1481
chr1	44413278	44413279	43.7916
chr1	44704146	44704147	31.098
chr1	44707364	44707365	37.4016
chr1	44766613	44766614	35.5921
chr1	45042461	45042462	-33.5616
chr1	45061029	45061030	-27.7778
chr1	45066778	45066779	36.8282
chr1	45082846	45082847	29.7231
chr1	45082881	45082882	26.2789
chr1	45082895	45082896	41.3273
chr1	45082901	45082902	32.8054
chr1	45082904	45082905	52.0362
chr1	45082907	45082908	49.1704
chr1	45082912	45082913	46.2293
chr1	45082930	45082931	50.0754
chr1	45082936	45082937	48.19
chr1	45082939	45082940	50.1508
chr1	45082941	45082942	50.1508
chr1	45082945	45082946	40.812
chr1	45083206	45083207	27.2356
chr1	45103930	45103931	28.1746
chr1	45272163	45272164	47.561
chr1	45457048	45457049	30
chr1	45684681	45684682	30.5556
chr1	45713552	45713553	26.8372
chr1	45770360	45770361	-50.8724
chr1	45782280	45782281	-87.5
chr1	45782294	45782295	-84.5238
chr1	45786450	45786451	-45.8873
chr1	45792290	45792291	-30.2291
chr1	45792305	45792306	-45.9166
chr1	45792428	45792429	-47.7594
chr1	45792442	45792443	-46.5294
chr1	45792444	45792445	-62.5294
chr1	45792447	45792448	-54.5294
chr1	45792453	45792454	-46.5294
chr1	45792462	45792463	-36
chr1	45792467	45792468	-56
chr1	45792594	45792595	-27.7011
chr1	45792642	45792643	-31.9635
chr1	45792644	45792645	-31.9635
chr1	45979457	45979458	28.5714
chr1	45988478	45988479	-37.7465
chr1	45988508	45988509	-36.6667
chr1	46088737	46088738	25.1961
chr1	46088800	46088801	41.5992
chr1	46575279	46575280	33.3333
chr1	46767133	46767134	-34.1418
chr1	46767166	46767167	-28.8246
chr1	46770706	46770707	-32.326
chr1	46805529	46805530	-62.0929
chr1	46825432	46825433	-30.8874
chr1	46872571	46872572	28.2051
chr1	46894357	46894358	27.4669
chr1	47694529	47694530	27.6894
chr1	47808750	47808751	33.3333
chr1	47900984	47900985	34.4976
chr1	47911977	47911978	27.7778
chr1	47911984	47911985	29.5977
chr1	47914944	47914945	27.3948
chr1	47915007	47915008	40.6593
chr1	47915409	47915410	35.1055
chr1	47915870	47915871	46.5753
chr1	47915875	47915876	45.4247
chr1	47915882	47915883	50.9041
chr1	47915893	47915894	52.1644
chr1	47915977	47915978	39.437
chr1	47944000	47944001	43.8988
chr1	48109401	48109402	-42.6306
chr1	48109534	48109535	-58.8346
chr1	48153037	48153038	41.4614
chr1	48153383	48153384	30.5665
chr1	48191701	48191702	34.1176
chr1	48191720	48191721	41.5033
chr1	50489713	50489714	47.4419
chr1	50489718	50489719	66.9103
chr1	50489729	50489730	64.7841
chr1	50489735	50489736	76.2126
chr1	50489743	50489744	66.9103
chr1	50540192	50540193	-34.5373
chr1	50567628	50567629	-26.8051
chr1	50567641	50567642	-33.7358
chr1	50688831	50688832	-44.2424
chr1	50688930	50688931	-49.2296
chr1	50741450	50741451	33.2803
chr1	50741561	50741562	27.06
chr1	50741569	50741570	27.0005
chr1	50774651	50774652	31.746
chr1	50825185	50825186	36.6071
chr1	50881317	50881318	28.5714
chr1	50881451	50881452	-26.5286
chr1	50883999	50884000	29.7619
chr1	50892227	50892228	29.4118
chr1	50892284	50892285	28.2111
chr1	50892298	50892299	36.6234
chr1	50896102	50896103	28.8462
chr1	51456202	51456203	-40.7407
chr1	51688612	51688613	28.2051
chr1	51795442	51795443	-30.5919
chr1	52114119	52114120	37.987
chr1	53030305	53030306	25.5303
chr1	53325645	53325646	-29.2683
chr1	53370712	53370713	-31.9947
chr1	53535760	53535761	29.1667
chr1	53535788	53535789	26.3629
chr1	53568258	53568259	27.7778
chr1	53650605	53650606	33.3333
chr1	53650616	53650617	30.1587
chr1	53837103	53837104	26.469
chr1	53842763	53842764	-29.8565
chr1	53842773	53842774	-27.177
chr1	53862550	53862551	-43.8384
chr1	53862688	53862689	-34.1615
chr1	53900480	53900481	-48.6175
chr1	53900606	53900607	-75.641
chr1	53910653	53910654	-25.3731
chr1	53936384	53936385	26.8735
chr1	53936387	53936388	29.8887
chr1	53948712	53948713	37.8333
chr1	53969350	53969351	-44.6553
chr1	53991518	53991519	-26.1901
chr1	54060125	54060126	-32.2712
chr1	54072613	54072614	-40.7295
chr1	54205450	54205451	-27.4608
chr1	54719215	54719216	28.8991
chr1	54742006	54742007	30.8255
chr1	54775797	54775798	-27.3933
chr1	54914739	54914740	-45.7627
chr1	54914742	54914743	-37.2881
chr1	54965765	54965766	-35.1326
chr1	54980124	54980125	-39.7959
chr1	55089723	55089724	26.1357
chr1	55208742	55208743	27.395
chr1	55235584	55235585	37.5175
chr1	55266511	55266512	-34.7405
chr1	55461535	55461536	-27.5588
chr1	55461549	55461550	-48.139
chr1	55505072	55505073	45.6912
chr1	55505088	55505089	35.0444
chr1	55505094	55505095	31.4667
chr1	55505114	55505115	46.2749
chr1	55505426	55505427	63.6905
chr1	55505440	55505441	49.8656
chr1	55505443	55505444	60.5159
chr1	55505446	55505447	61.4375
chr1	55505757	55505758	53.0797
chr1	55505762	55505763	50.3019
chr1	55505767	55505768	41.6063
chr1	55505783	55505784	38.8285
chr1	55530098	55530099	30.1974
chr1	55530143	55530144	28.5947
chr1	55775985	55775986	28.3333
chr1	55848605	55848606	34.5833
chr1	57015632	57015633	-25.2137
chr1	57102682	57102683	28
chr1	57285254	57285255	29.7822
chr1	58862560	58862561	-30.6619
chr1	59043172	59043173	-26.2698
chr1	59043174	59043175	-31.9048
chr1	59043198	59043199	-40.2381
chr1	59043215	59043216	-35.9524
chr1	60135361	60135362	31.8182
chr1	61212211	61212212	58.3333
chr1	61212248	61212249	35
chr1	61389593	61389594	31.3521
chr1	61959048	61959049	44.7368
chr1	63211958	63211959	31.25
chr1	63507966	63507967	35.2432
chr1	65055816	65055817	31.4286
chr1	65063496	65063497	27.027
chr1	65063790	65063791	53.0331
chr1	65063806	65063807	44.494
chr1	65063947	65063948	55.151
chr1	65150770	65150771	27.7778
chr1	65150782	65150783	27.7778
chr1	65150786	65150787	26.2626
chr1	65720885	65720886	-32
chr1	66030224	66030225	-35.0694
chr1	66030240	66030241	-33.6806
chr1	66030258	66030259	-45.6019
chr1	66030266	66030267	-41.088
chr1	66798104	66798105	38.8819
chr1	66798113	66798114	43.0473
chr1	66798122	66798123	54.7291
chr1	66798151	66798152	54.0714
chr1	66864276	66864277	-32.5316
chr1	67217790	67217791	40.337
chr1	67896939	67896940	28.2828
chr1	67945219	67945220	39.5604
chr1	68150399	68150400	-25.9092
chr1	69778380	69778381	32.9644
chr1	70842555	70842556	26.5949
chr1	73448788	73448789	-78.1529
chr1	74663679	74663680	68.254
chr1	74663826	74663827	86.18
chr1	74663938	74663939	83.3879
chr1	74663940	74663941	86.5794
chr1	74663984	74663985	73.4192
chr1	74664013	74664014	89.7753
chr1	74664022	74664023	93.6828
chr1	74970832	74970833	34.5767
chr1	75198991	75198992	45.614
chr1	75199008	75199009	42.1053
chr1	75199074	75199075	30
chr1	75199081	75199082	30
chr1	75199099	75199100	27.9481
chr1	75199143	75199144	41.8182
chr1	75199180	75199181	33.3333
chr1	76712893	76712894	-28.7132
chr1	76736382	76736383	25.737
chr1	77230834	77230835	33.3333
chr1	80070766	80070767	26.6353
chr1	80168933	80168934	46.6667
chr1	80293710	80293711	35.4406
chr1	81099818	81099819	34.6639
chr1	81711707	81711708	-63.4921
chr1	81711732	81711733	-72.2776
chr1	81869904	81869905	25.9259
chr1	84326665	84326666	-42.3977
chr1	84326668	84326669	-33.0409
chr1	84326685	84326686	-31.8129
chr1	84326694	84326695	-35.3216
chr1	84326703	84326704	-27.343
chr1	85359911	85359912	-27.1739
chr1	86174092	86174093	43.5238
chr1	86174109	86174110	51.4286
chr1	86174111	86174112	51.4286
chr1	86174119	86174120	51.4286
chr1	86174124	86174125	51.4286
chr1	86174127	86174128	55.7143
chr1	86174137	86174138	51.4286
chr1	86174150	86174151	31.2977
chr1	86174160	86174161	33.5821
chr1	86174179	86174180	33.5821
chr1	86174187	86174188	33.5821
chr1	86174199	86174200	39.1304
chr1	86887263	86887264	29.9964
chr1	87598199	87598200	25.8512
chr1	87598231	87598232	33.5435
chr1	87617349	87617350	-68.6364
chr1	87617377	87617378	-35.2941
chr1	87760007	87760008	30.9091
chr1	88272270	88272271	36.6667
chr1	89016940	89016941	36.3636
chr1	89791581	89791582	-28.2051
chr1	90229531	90229532	25.3369
chr1	90439568	90439569	39.3617
chr1	90439572	90439573	31.2057
chr1	90439574	90439575	33.3333
chr1	90439602	90439603	33.3333
chr1	91300884	91300885	35.1317
chr1	91300907	91300908	37.0583
chr1	91300979	91300980	40.1415
chr1	91300987	91300988	43.1034
chr1	91300994	91300995	35.8974
chr1	91300996	91300997	44.3855
chr1	91301004	91301005	42.8017
chr1	91301839	91301840	28.0531
chr1	91301845	91301846	45.5252
chr1	91301870	91301871	33.3981
chr1	91301881	91301882	28.6673
chr1	91301887	91301888	34.4925
chr1	91301889	91301890	34.4925
chr1	95065254	95065255	-31.8182
chr1	95391313	95391314	28.1538
chr1	95914427	95914428	29.0451
chr1	96883811	96883812	-29.9417
chr1	101488514	101488515	31.25
chr1	103436336	103436337	32.882
chr1	104615791	104615792	32.0786
chr1	105031783	105031784	32.8502
chr1	105031798	105031799	30.8266
chr1	108393749	108393750	36.8942
chr1	109655968	109655969	-26.4674
chr1	109756266	109756267	-47.4074
chr1	109817247	109817248	-26.0073
chr1	109817256	109817257	-37.7778
chr1	109827384	109827385	-31.4468
chr1	110157974	110157975	27.8333
chr1	110173060	110173061	32.9538
chr1	110466318	110466319	39.7519
chr1	110754381	110754382	28.169
chr1	110786096	110786097	27.3469
chr1	110884729	110884730	-29.1199
chr1	111033051	111033052	-27.6386
chr1	111106784	111106785	25.7937
chr1	111506519	111506520	36.8524
chr1	111506622	111506623	30.2661
chr1	111506640	111506641	29.9953
chr1	111506714	111506715	49.6767
chr1	111506727	111506728	41.6329
chr1	111506746	111506747	50
chr1	111506750	111506751	52.9412
chr1	111506754	111506755	57.3529
chr1	111506761	111506762	55.8824
chr1	111506858	111506859	42.3597
chr1	111765564	111765565	29.681
chr1	112321623	112321624	34.3086
chr1	112498977	112498978	-27.451
chr1	112506948	112506949	-26.2105
chr1	112764142	112764143	-28.6499
chr1	113232655	113232656	-31.7949
chr1	113232661	113232662	-30.5861
chr1	113254468	113254469	-30.6962
chr1	113261533	113261534	36.7475
chr1	113261542	113261543	37.316
chr1	113261554	113261555	27.2727
chr1	113369422	113369423	-37.2598
chr1	113369433	113369434	-25.071
chr1	113392263	113392264	-39.5455
chr1	113392523	113392524	-37.5
chr1	113392539	113392540	-31.25
chr1	113392541	113392542	-31.25
chr1	113392543	113392544	-39.5833
chr1	113392566	113392567	-31.25
chr1	113392573	113392574	-37.1345
chr1	113392602	113392603	-54.3669
chr1	113392613	113392614	-53.7157
chr1	113392616	113392617	-64.7431
chr1	114181134	114181135	-50.3129
chr1	114181147	114181148	-46.7062
chr1	114181164	114181165	-44.7831
chr1	114181172	114181173	-55.3601
chr1	114181179	114181180	-60.7843
chr1	114481070	114481071	26.6667
chr1	114547445	114547446	33.0305
chr1	114665741	114665742	-39.0215
chr1	114749210	114749211	38.4615
chr1	114881319	114881320	35.4423
chr1	114943858	114943859	27.6042
chr1	115881143	115881144	28.5714
chr1	116381344	116381345	-41.3514
chr1	116382214	116382215	30.8374
chr1	116382248	116382249	40.5714
chr1	116382253	116382254	40.7463
chr1	116382263	116382264	42.5871
chr1	116983497	116983498	36.5537
chr1	117210689	117210690	25.8409
chr1	117504054	117504055	27.4975
chr1	117525457	117525458	48.1579
chr1	117560897	117560898	41.1562
chr1	119519247	119519248	-25.137
chr1	119542216	119542217	29.0323
chr1	120022591	120022592	28.2662
chr1	120154304	120154305	30.6667
chr1	144994609	144994610	-54.5103
chr1	144994636	144994637	-39.1753
chr1	144994657	144994658	-54.0625
chr1	144994799	144994800	-36.2637
chr1	144994839	144994840	-45.977
chr1	144994844	144994845	-44.3069
chr1	144994863	144994864	-33.8384
chr1	144994893	144994894	-32.842
chr1	145066902	145066903	28.6542
chr1	145092302	145092303	28.5982
chr1	145390068	145390069	26.3158
chr1	145395242	145395243	26.7009
chr1	145415806	145415807	-39.4737
chr1	145415825	145415826	-28.8278
chr1	145415832	145415833	-32.0024
chr1	145515119	145515120	-32.1739
chr1	145562790	145562791	30.2744
chr1	145562816	145562817	33.946
chr1	145562826	145562827	31.5469
chr1	145562833	145562834	33.2418
chr1	145714009	145714010	33.5466
chr1	145730622	145730623	27.7379
chr1	146544168	146544169	95.3704
chr1	146544176	146544177	93.8109
chr1	146544192	146544193	84.2105
chr1	146544203	146544204	93.5185
chr1	146544254	146544255	68.3604
chr1	146544266	146544267	62.8078
chr1	146544272	146544273	70.5343
chr1	146544284	146544285	52.2001
chr1	146544289	146544290	47.8261
chr1	146549821	146549822	30.0624
chr1	146549850	146549851	57.8947
chr1	146549852	146549853	48.3051
chr1	146551008	146551009	29.4077
chr1	146551019	146551020	42.8571
chr1	146551021	146551022	37.1429
chr1	146551047	146551048	31.5778
chr1	146552328	146552329	66.951
chr1	146552343	146552344	63.1579
chr1	146552360	146552361	61.4035
chr1	146552362	146552363	59.6491
chr1	146552375	146552376	61.4035
chr1	147266907	147266908	33.4752
chr1	147737090	147737091	27.381
chr1	147737147	147737148	33.1995
chr1	147737188	147737189	35.119
chr1	148901649	148901650	-28.636
chr1	148928810	148928811	-51.6667
chr1	149222772	149222773	26.5294
chr1	149230384	149230385	72.1014
chr1	149230395	149230396	41.0075
chr1	149287116	149287117	38.0952
chr1	149326530	149326531	37.1589
chr1	149334026	149334027	36.443
chr1	149334052	149334053	29.6236
chr1	149719486	149719487	33.7425
chr1	149719492	149719493	26.6776
chr1	149719505	149719506	32.2537
chr1	149719531	149719532	28.637
chr1	150180562	150180563	27.7778
chr1	150254390	150254391	27.1978
chr1	150254534	150254535	28.5714
chr1	150254697	150254698	44.7735
chr1	150254837	150254838	27.7778
chr1	150255051	150255052	28.2143
chr1	150255540	150255541	55.7343
chr1	150488398	150488399	-34.2912
chr1	150488408	150488409	-27.7778
chr1	150488652	150488653	-27.5217
chr1	150488659	150488660	-40.9309
chr1	150488677	150488678	-37.8943
chr1	150488679	150488680	-29.0497
chr1	150488685	150488686	-41.5688
chr1	150488701	150488702	-27.8115
chr1	150488788	150488789	-25.4816
chr1	150488804	150488805	-38.7545
chr1	150525474	150525475	27.8333
chr1	150529523	150529524	30.6173
chr1	150948023	150948024	-31.8598
chr1	150948029	150948030	-36.1026
chr1	151019133	151019134	-28.9157
chr1	151020425	151020426	66.6667
chr1	151020494	151020495	62.7451
chr1	151020520	151020521	78.2895
chr1	151020538	151020539	72.3942
chr1	151020541	151020542	73.0263
chr1	151020544	151020545	77.6445
chr1	151020667	151020668	57.9371
chr1	151020702	151020703	65.4135
chr1	151020717	151020718	63.6278
chr1	151020786	151020787	56.6667
chr1	151020788	151020789	61.6667
chr1	151020796	151020797	55.7453
chr1	151020945	151020946	48.2143
chr1	151020966	151020967	45.3064
chr1	151042481	151042482	31.2057
chr1	151105336	151105337	-38.0952
chr1	151105348	151105349	-35.1474
chr1	151105354	151105355	-59.4104
chr1	151105361	151105362	-51.9203
chr1	151105691	151105692	-53.6134
chr1	151105697	151105698	-46.4706
chr1	151105724	151105725	-52.1849
chr1	151105733	151105734	-37.563
chr1	151105735	151105736	-38.8312
chr1	151105741	151105742	-48.3636
chr1	151105831	151105832	-26.7445
chr1	151105845	151105846	-28.7879
chr1	151105848	151105849	-29.0909
chr1	151105851	151105852	-48.1818
chr1	151105858	151105859	-46.0227
chr1	151105860	151105861	-52.6705
chr1	151105863	151105864	-58.5227
chr1	151464285	151464286	32.1646
chr1	151683862	151683863	-27.1186
chr1	151688320	151688321	-27.5019
chr1	151688340	151688341	-27.4855
chr1	151688451	151688452	-27.1837
chr1	151810438	151810439	-30.0725
chr1	151943190	151943191	31.7668
chr1	151966846	151966847	-38.7302
chr1	151967148	151967149	30.1587
chr1	151969522	151969523	31.6976
chr1	152052227	152052228	-27.6393
chr1	152072999	152073000	28.7218
chr1	152080119	152080120	35.4932
chr1	152080133	152080134	46.2559
chr1	152082720	152082721	35.8439
chr1	152083266	152083267	39.4444
chr1	152083275	152083276	41.6667
chr1	152083360	152083361	44.0819
chr1	152083605	152083606	30.8281
chr1	152083783	152083784	53.8732
chr1	152083803	152083804	56.5692
chr1	152161520	152161521	27.2841
chr1	152488312	152488313	-41.54
chr1	152595870	152595871	-41.1978
chr1	152851991	152851992	37.6812
chr1	152916765	152916766	-32.0399
chr1	153195797	153195798	-35.8576
chr1	153234030	153234031	34.802
chr1	153370312	153370313	-40
chr1	153400926	153400927	35.2381
chr1	153450777	153450778	-46.6667
chr1	153450902	153450903	-35.1014
chr1	153490194	153490195	36.4316
chr1	153585500	153585501	-35.9649
chr1	153606177	153606178	-39.4219
chr1	153606187	153606188	-37.6068
chr1	153606198	153606199	-49.0741
chr1	153606200	153606201	-61.2536
chr1	153606216	153606217	-50.7123
chr1	153745866	153745867	36.5591
chr1	153751223	153751224	30.6818
chr1	154127399	154127400	26.8837
chr1	154475251	154475252	25.9218
chr1	154475268	154475269	41.8879
chr1	154475280	154475281	29.763
chr1	154475431	154475432	36.1218
chr1	154475436	154475437	44.1987
chr1	154475438	154475439	46.1218
chr1	154475451	154475452	25.1923
chr1	154540996	154540997	30.8867
chr1	154805867	154805868	29.2271
chr1	154805901	154805902	27.6596
chr1	154990601	154990602	44.8416
chr1	155024579	155024580	-33.5328
chr1	155030088	155030089	37.3188
chr1	155100661	155100662	-26.3158
chr1	155127084	155127085	28.1159
chr1	155139100	155139101	-25.9454
chr1	155167131	155167132	-59.1584
chr1	155214121	155214122	-36.1551
chr1	155225588	155225589	-27.8752
chr1	155290758	155290759	-34.7826
chr1	155290763	155290764	-39.458
chr1	155290794	155290795	-28.9317
chr1	155291404	155291405	-47
chr1	155291430	155291431	-34.375
chr1	155291452	155291453	-50
chr1	155741407	155741408	30.7692
chr1	155812393	155812394	25.614
chr1	155827269	155827270	-39.2949
chr1	155827284	155827285	-35.1648
chr1	155827290	155827291	-41.2088
chr1	155827294	155827295	-29.1209
chr1	155827309	155827310	-32.1429
chr1	155830296	155830297	-39.5749
chr1	155830299	155830300	-50
chr1	156163409	156163410	-31.4439
chr1	156163423	156163424	-30.0165
chr1	156163440	156163441	-42.1199
chr1	156163448	156163449	-42.3418
chr1	156163456	156163457	-54.8077
chr1	156163503	156163504	-25.7407
chr1	156360881	156360882	-42.2559
chr1	156360960	156360961	-38.6364
chr1	156360970	156360971	-50
chr1	156360981	156360982	-35.479
chr1	156370469	156370470	-31.3036
chr1	156370476	156370477	-33.9623
chr1	156370478	156370479	-56.6038
chr1	156370495	156370496	-32.4185
chr1	156370509	156370510	-57.2645
chr1	156370543	156370544	-32.3838
chr1	156384445	156384446	-31.6869
chr1	156415521	156415522	-35.8366
chr1	156562169	156562170	-30.5556
chr1	156562214	156562215	-42.9429
chr1	156595601	156595602	32.0455
chr1	156661983	156661984	-35.2174
chr1	156814953	156814954	-64.059
chr1	156814961	156814962	-59.6038
chr1	156814971	156814972	-48.0192
chr1	156814978	156814979	-42.497
chr1	156814988	156814989	-53.7215
chr1	156814992	156814993	-52.9412
chr1	156814998	156814999	-52.9412
chr1	156815023	156815024	-47.6562
chr1	156815030	156815031	-40
chr1	156815049	156815050	-60.5299
chr1	156845899	156845900	-32.4561
chr1	156862708	156862709	-37.1287
chr1	156862738	156862739	-43.8272
chr1	156862838	156862839	-33.2341
chr1	156862841	156862842	-38.3457
chr1	156883039	156883040	-39.0664
chr1	156883343	156883344	-26.1971
chr1	156883345	156883346	-29.0913
chr1	157386038	157386039	-27.6316
chr1	157460333	157460334	25.1794
chr1	157948628	157948629	-31.5789
chr1	157948889	157948890	-40.2381
chr1	157981036	157981037	26.1517
chr1	158040966	158040967	-37.5
chr1	158528625	158528626	-38.4615
chr1	158980892	158980893	31.5913
chr1	159750764	159750765	43.3333
chr1	159751095	159751096	33.3333
chr1	159825627	159825628	-28
chr1	159893643	159893644	-34.2581
chr1	159899290	159899291	-56.1404
chr1	159904043	159904044	41.2186
chr1	160032033	160032034	-26.1747
chr1	160055862	160055863	-25.5566
chr1	160079615	160079616	-34.7059
chr1	160086133	160086134	-31.4354
chr1	161021471	161021472	30.3395
chr1	161026080	161026081	25.974
chr1	161144645	161144646	27.0118
chr1	161160949	161160950	26.4269
chr1	161168009	161168010	-35.2608
chr1	161190087	161190088	26.087
chr1	161228985	161228986	28.9474
chr1	161229020	161229021	31.4114
chr1	161289527	161289528	-42.2222
chr1	161390773	161390774	25.2751
chr1	161442875	161442876	38.7097
chr1	161709877	161709878	47.8022
chr1	161734965	161734966	-59.7533
chr1	161735089	161735090	-55.7765
chr1	161735123	161735124	-63.3523
chr1	161735128	161735129	-53.5672
chr1	162413736	162413737	30.7973
chr1	162825716	162825717	33.3021
chr1	163927245	163927246	28.2719
chr1	164681565	164681566	41.5212
chr1	164681579	164681580	29.7297
chr1	164681587	164681588	27.4855
chr1	164681593	164681594	32.4324
chr1	164681787	164681788	37.7913
chr1	164681797	164681798	29.6222
chr1	165267501	165267502	-27.0573
chr1	165349024	165349025	25.8467
chr1	165567265	165567266	-30.2405
chr1	167075407	167075408	-33.6681
chr1	167408508	167408509	48.8378
chr1	167408552	167408553	49.9795
chr1	167408563	167408564	39.3719
chr1	167408566	167408567	53.4629
chr1	167408579	167408580	50.5618
chr1	167408691	167408692	60.5938
chr1	167408792	167408793	44.9232
chr1	167408797	167408798	43.5741
chr1	167408840	167408841	31.6667
chr1	167408851	167408852	61.4112
chr1	167408864	167408865	62.4413
chr1	167408879	167408880	68.9655
chr1	167408898	167408899	63.8512
chr1	167473334	167473335	-39.2603
chr1	167512849	167512850	26.5685
chr1	167575007	167575008	33.3333
chr1	167652979	167652980	31.4219
chr1	167666711	167666712	-28.0769
chr1	167689473	167689474	32.5
chr1	167832854	167832855	48.4058
chr1	167832871	167832872	41.3665
chr1	168687720	168687721	33.3333
chr1	168687802	168687803	34.3434
chr1	168806518	168806519	26.7802
chr1	170064238	170064239	-38.4615
chr1	170634831	170634832	31.0315
chr1	170634851	170634852	40.3509
chr1	170636222	170636223	26.8952
chr1	170636237	170636238	30.591
chr1	171664912	171664913	-57.7465
chr1	171664917	171664918	-70.4225
chr1	171751563	171751564	-31.8182
chr1	172419733	172419734	25.7143
chr1	172419860	172419861	25.7869
chr1	172820443	172820444	33.0532
chr1	175462804	175462805	-33.2926
chr1	175545414	175545415	25.7649
chr1	175568146	175568147	31.8182
chr1	175568184	175568185	77.7365
chr1	175568194	175568195	48.9691
chr1	175568215	175568216	34.1682
chr1	175568250	175568251	60.1905
chr1	175568257	175568258	51.4188
chr1	175568405	175568406	95.8871
chr1	175568418	175568419	96.3768
chr1	175568420	175568421	93.4783
chr1	175568433	175568434	100
chr1	175568442	175568443	99.2754
chr1	175568450	175568451	99.2754
chr1	175568530	175568531	83.7307
chr1	175568533	175568534	97.7778
chr1	175568545	175568546	97.7778
chr1	175568558	175568559	92.2222
chr1	175568561	175568562	100
chr1	175857045	175857046	-37.7736
chr1	175902454	175902455	-26.5993
chr1	176314835	176314836	-30.905
chr1	176525831	176525832	-25.7898
chr1	176526372	176526373	-26.3158
chr1	176873436	176873437	40.2537
chr1	176873467	176873468	41.8546
chr1	176873525	176873526	36.446
chr1	176873539	176873540	33.9125
chr1	177908238	177908239	29.4919
chr1	178911123	178911124	-35.5769
chr1	179057107	179057108	-43.1548
chr1	179057115	179057116	-63.6905
chr1	179730798	179730799	30.1218
chr1	179869544	179869545	31.25
chr1	180190986	180190987	-25.1344
chr1	180202653	180202654	-30.7692
chr1	180232899	180232900	26.3757
chr1	180240662	180240663	-47.9298
chr1	180881087	180881088	27.1014
chr1	181216097	181216098	31.3239
chr1	181453021	181453022	43.657
chr1	182113612	182113613	-37.1921
chr1	182298078	182298079	31.3725
chr1	183835733	183835734	41.1659
chr1	184211933	184211934	39.9174
chr1	185534642	185534643	60.8696
chr1	185534671	185534672	39.929
chr1	187323467	187323468	33.4832
chr1	188049280	188049281	32.8089
chr1	188738536	188738537	40.0623
chr1	188738574	188738575	32.0547
chr1	196478119	196478120	33.3333
chr1	196671463	196671464	30.7487
chr1	197883189	197883190	31.7073
chr1	197883227	197883228	28.1486
chr1	198797000	198797001	44.6886
chr1	200010282	200010283	-30
chr1	200941317	200941318	28.4085
chr1	200941753	200941754	-37.635
chr1	200990688	200990689	-38.5281
chr1	201081298	201081299	-42.8922
chr1	201142820	201142821	25.2381
chr1	201437457	201437458	-49.9586
chr1	201663588	201663589	-31.7315
chr1	201708418	201708419	-32.4367
chr1	201858383	201858384	44.2857
chr1	201858415	201858416	34.3629
chr1	201919887	201919888	37.5
chr1	202136481	202136482	38.8889
chr1	202588485	202588486	-43.3962
chr1	202722316	202722317	58.9916
chr1	202895720	202895721	33.0317
chr1	202995211	202995212	25.6495
chr1	203146839	203146840	-27.2031
chr1	203184187	203184188	26.6667
chr1	203456573	203456574	32.8775
chr1	203647036	203647037	34.4322
chr1	203741264	203741265	48.9011
chr1	204058694	204058695	-28.3085
chr1	204186008	204186009	-28
chr1	204336621	204336622	29.1209
chr1	204346795	204346796	34.2105
chr1	204348446	204348447	-27.7778
chr1	204424406	204424407	-25.4276
chr1	204545902	204545903	-50
chr1	204690741	204690742	-34.5938
chr1	204691180	204691181	-32.0346
chr1	204800878	204800879	25.0272
chr1	204924570	204924571	25.6155
chr1	204963493	204963494	38.4058
chr1	205000110	205000111	-33.0631
chr1	205034335	205034336	28.5955
chr1	205335237	205335238	32.5165
chr1	205335269	205335270	38.6676
chr1	205335348	205335349	39.4676
chr1	205555272	205555273	-28.3784
chr1	205769555	205769556	-35.6617
chr1	206664293	206664294	35.5844
chr1	207142593	207142594	55.0934
chr1	207992468	207992469	-31.7367
chr1	207995644	207995645	-46.545
chr1	208000328	208000329	25.697
chr1	208285251	208285252	-39.6552
chr1	208356613	208356614	29.5238
chr1	208404564	208404565	25.3788
chr1	209796970	209796971	27.1329
chr1	211418551	211418552	26.4615
chr1	211418567	211418568	32
chr1	211556107	211556108	30.2489
chr1	211556121	211556122	41.0256
chr1	211556130	211556131	41.0256
chr1	211556132	211556133	41.0256
chr1	211556136	211556137	37.1795
chr1	211556138	211556139	41.0256
chr1	211556140	211556141	41.0256
chr1	211556148	211556149	31.9163
chr1	211556167	211556168	41.6058
chr1	211556177	211556178	41.3043
chr1	211556179	211556180	37.2227
chr1	211556182	211556183	41.3043
chr1	211556186	211556187	40.146
chr1	211556189	211556190	42.029
chr1	211556211	211556212	41.3043
chr1	211556216	211556217	39.6226
chr1	211556371	211556372	25.5522
chr1	211643514	211643515	32.5
chr1	211687648	211687649	27.0068
chr1	211853529	211853530	27.5
chr1	212605272	212605273	45.1629
chr1	212631487	212631488	31.4089
chr1	212650764	212650765	-27.2243
chr1	212769021	212769022	-26.8657
chr1	212780419	212780420	28.7843
chr1	213089971	213089972	-29.6078
chr1	213090239	213090240	-32.2344
chr1	213090243	213090244	-47.619
chr1	213090249	213090250	-27.4725
chr1	213189509	213189510	28.6422
chr1	213236173	213236174	25.2511
chr1	213945957	213945958	-42.6496
chr1	214280752	214280753	-34.3333
chr1	214280779	214280780	-46.3539
chr1	214280784	214280785	-41.8919
chr1	214280790	214280791	-40.2601
chr1	214280903	214280904	-32.8346
chr1	214280928	214280929	-34.1053
chr1	214281077	214281078	-39.6321
chr1	214435107	214435108	29.8851
chr1	214732627	214732628	30.1818
chr1	216977716	216977717	44.4444
chr1	217263841	217263842	-35.2632
chr1	220156999	220157000	26.4184
chr1	220446149	220446150	50.4963
chr1	220463704	220463705	-25.361
chr1	220474016	220474017	-33.8095
chr1	221060359	221060360	25.1142
chr1	221060654	221060655	26.1111
chr1	221068121	221068122	29.4118
chr1	222792385	222792386	-31.25
chr1	222816936	222816937	-32.6923
chr1	222817022	222817023	-33.7513
chr1	223302761	223302762	40.5797
chr1	223302763	223302764	25.3819
chr1	223501648	223501649	51.1524
chr1	223656961	223656962	49.031
chr1	223656964	223656965	46.6667
chr1	225028511	225028512	41.5778
chr1	225040266	225040267	29.3743
chr1	225416695	225416696	38.2373
chr1	225416710	225416711	42.6525
chr1	225416736	225416737	49.2446
chr1	225416821	225416822	36.0317
chr1	225966888	225966889	26.9961
chr1	226036341	226036342	25.276
chr1	226037812	226037813	-44.2623
chr1	226037849	226037850	-36.3598
chr1	226092171	226092172	33.2603
chr1	226320492	226320493	-36.9658
chr1	226397606	226397607	25.9521
chr1	226398088	226398089	45.2469
chr1	226411007	226411008	33.5832
chr1	226685976	226685977	28.9216
chr1	226841355	226841356	26.3794
chr1	226923610	226923611	-41.133
chr1	226923755	226923756	-30.303
chr1	227162126	227162127	27.6515
chr1	227649160	227649161	29.6167
chr1	227709727	227709728	38.8406
chr1	227729856	227729857	48.0861
chr1	227729874	227729875	50
chr1	227729881	227729882	50
chr1	227729885	227729886	57.8947
chr1	227729892	227729893	50
chr1	227729897	227729898	68.4211
chr1	227729903	227729904	45.4545
chr1	227729905	227729906	52.6316
chr1	227729960	227729961	44.9438
chr1	227729966	227729967	50.5618
chr1	227729980	227729981	44.2857
chr1	227730252	227730253	54.9942
chr1	227730256	227730257	51.2195
chr1	227730261	227730262	53.6585
chr1	227730274	227730275	50.1161
chr1	227730283	227730284	53.6585
chr1	227730291	227730292	53.6585
chr1	227751240	227751241	27.5862
chr1	227751409	227751410	27.2308
chr1	227751416	227751417	27.2308
chr1	227915539	227915540	28.9855
chr1	227915973	227915974	-25.8547
chr1	227918200	227918201	-48.2759
chr1	227977241	227977242	-26.7601
chr1	228073507	228073508	-31.6667
chr1	228074589	228074590	-31.7128
chr1	228075735	228075736	-27.7778
chr1	228075775	228075776	-27.6364
chr1	228115845	228115846	27.5
chr1	228134180	228134181	-34.9152
chr1	228191853	228191854	-35.9395
chr1	228193202	228193203	-27.027
chr1	228247076	228247077	-84.7143
chr1	228247088	228247089	-92.3436
chr1	228247093	228247094	-93.5484
chr1	228247114	228247115	-93.5484
chr1	228252755	228252756	-41.3771
chr1	228266700	228266701	-26.0987
chr1	228361517	228361518	-40.2041
chr1	228361626	228361627	-32.6061
chr1	228362442	228362443	-30.7061
chr1	228362486	228362487	-27.8224
chr1	228394116	228394117	29.7807
chr1	228396592	228396593	-42.3181
chr1	228461766	228461767	26.6667
chr1	228495434	228495435	-36.1111
chr1	228521625	228521626	25.368
chr1	228595891	228595892	-39.6226
chr1	228744039	228744040	46.1637
chr1	228771123	228771124	39.8656
chr1	228771134	228771135	43.0011
chr1	228771138	228771139	39.8656
chr1	228771147	228771148	41.9933
chr1	229223915	229223916	-51.5625
chr1	229299691	229299692	28.5714
chr1	230123312	230123313	-25.5071
chr1	230189667	230189668	-27.8571
chr1	230231863	230231864	43.4524
chr1	230463789	230463790	-70.9877
chr1	230493240	230493241	-35.4798
chr1	230493260	230493261	-31.4394
chr1	230537102	230537103	-26.0997
chr1	230652803	230652804	30.7952
chr1	230717326	230717327	-32.4214
chr1	230850210	230850211	25.9259
chr1	230904952	230904953	30.2326
chr1	230907839	230907840	26.2751
chr1	230916344	230916345	-26.3889
chr1	230916452	230916453	-53.6951
chr1	230958320	230958321	26.926
chr1	231165908	231165909	27.1222
chr1	231181867	231181868	32.3859
chr1	231299227	231299228	-37.6415
chr1	231299252	231299253	-39.6639
chr1	231299392	231299393	-33.7509
chr1	231299395	231299396	-50.7001
chr1	231299565	231299566	-38.8435
chr1	231299572	231299573	-48.5553
chr1	231299574	231299575	-29.9507
chr1	231299580	231299581	-35.1186
chr1	231299606	231299607	-32.793
chr1	231299626	231299627	-38.1988
chr1	231299659	231299660	-40.9938
chr1	231299669	231299670	-42.3913
chr1	231347715	231347716	-30.4878
chr1	231735682	231735683	-37.6812
chr1	232151605	232151606	36.2126
chr1	232683266	232683267	30.34
chr1	232695192	232695193	44.4742
chr1	232941138	232941139	67.1594
chr1	232941154	232941155	60.4928
chr1	232941160	232941161	60.4928
chr1	232941167	232941168	63.1594
chr1	232941169	232941170	63.1594
chr1	232941172	232941173	63.1111
chr1	232941175	232941176	65.8261
chr1	232941216	232941217	72.5352
chr1	232941226	232941227	70.6294
chr1	232941252	232941253	70.6294
chr1	232941264	232941265	58.0796
chr1	232941607	232941608	58.3333
chr1	232941617	232941618	61.1111
chr1	232941622	232941623	53.7879
chr1	232941632	232941633	61.1111
chr1	232941640	232941641	44.697
chr1	233319052	233319053	27.5029
chr1	233336271	233336272	42.8571
chr1	234674473	234674474	30.1587
chr1	234790998	234790999	30
chr1	234908261	234908262	34.8233
chr1	235105616	235105617	42.8205
chr1	235105618	235105619	29.4872
chr1	235105649	235105650	67.8205
chr1	235123102	235123103	-42.9123
chr1	235159000	235159001	-34.375
chr1	235159014	235159015	-41.6667
chr1	235159103	235159104	-29.7637
chr1	235184128	235184129	34.7507
chr1	235350556	235350557	26.2393
chr1	235791029	235791030	-25.3163
chr1	235804084	235804085	-39.4383
chr1	236222016	236222017	29.5918
chr1	237162995	237162996	27.7861
chr1	238027837	238027838	35.641
chr1	238027877	238027878	33.4096
chr1	238027896	238027897	43.1922
chr1	240160852	240160853	25.4949
chr1	240160860	240160861	31.9272
chr1	240161381	240161382	36.6234
chr1	240161389	240161390	35.3247
chr1	240161391	240161392	34.026
chr1	240161405	240161406	30.1299
chr1	240161413	240161414	35.3247
chr1	240161415	240161416	35.3247
chr1	240947766	240947767	25.8065
chr1	241330429	241330430	26.1649
chr1	241587764	241587765	43.8356
chr1	241587776	241587777	52.0548
chr1	241587782	241587783	37.1714
chr1	241587802	241587803	41.1329
chr1	241587814	241587815	46.7532
chr1	241773497	241773498	50.7985
chr1	243651142	243651143	-64.4874
chr1	243651149	243651150	-67.818
chr1	243651183	243651184	-73.9743
chr1	243651345	243651346	-69.5813
chr1	243651385	243651386	-67.6206
chr1	243651417	243651418	-62.0088
chr1	243651429	243651430	-67.3211
chr1	243651437	243651438	-63.3094
chr1	243651457	243651458	-25.1044
chr1	244080008	244080009	30.629
chr1	244095080	244095081	-43.3333
chr1	244095084	244095085	-34.9772
chr1	244230645	244230646	-26.8852
chr1	244230649	244230650	-27.0246
chr1	244230684	244230685	-33.3333
chr1	244395175	244395176	-35.7143
chr1	244545616	244545617	27.5731
chr1	244624563	244624564	27.234
chr1	244624586	244624587	36.1111
chr1	244624740	244624741	34.2105
chr1	244669001	244669002	32.7778
chr1	244894325	244894326	-25.0429
chr1	244997165	244997166	-28.4675
chr1	245375935	245375936	-34.0531
chr1	245398000	245398001	-30.1511
chr1	245652384	245652385	31.3663
chr1	245769026	245769027	27.4074
chr1	246018461	246018462	33.2992
chr1	246431532	246431533	34.7117
chr1	246431580	246431581	32.6699
chr1	246745796	246745797	29.1114
chr1	246853288	246853289	-34.375
chr1	246949958	246949959	25.8643
chr1	246952502	246952503	32.8704
chr1	246958343	246958344	-44.3001
chr1	246958412	246958413	-30.2836
chr1	246958420	246958421	-26.69
chr1	246958444	246958445	-30.8451
chr1	246959702	246959703	-31.5002
chr1	246959734	246959735	-29.435
chr1	247452456	247452457	-35.6709
chr1	247536426	247536427	-36.9748
chr1	247581763	247581764	25.6744
chr1	248020398	248020399	-41.9048
chr1	248020860	248020861	-46.9565
chr1	248036455	248036456	45.1852
chr1	248059422	248059423	37.4605
chr1	248569859	248569860	26.4507
chr1	248900986	248900987	28.2051
chr10	234500	234501	40
chr10	405206	405207	28.0051
chr10	555445	555446	35
chr10	574450	574451	26.6667
chr10	574631	574632	26.9055
chr10	579258	579259	27.1531
chr10	605185	605186	-35.3448
chr10	605202	605203	-57.8431
chr10	605205	605206	-31.3725
chr10	605229	605230	-39.1304
chr10	644892	644893	-49.9316
chr10	644905	644906	-45.2804
chr10	644933	644934	-40.8772
chr10	696331	696332	-30.6452
chr10	700122	700123	36.6246
chr10	835614	835615	33.8753
chr10	835644	835645	31.3187
chr10	835648	835649	32.2344
chr10	835684	835685	44.6667
chr10	1233149	1233150	33.3333
chr10	1449458	1449459	-29.0909
chr10	1517075	1517076	-44.1176
chr10	2036913	2036914	28.4375
chr10	2458269	2458270	-26.6667
chr10	2905673	2905674	-42.5926
chr10	2905703	2905704	-40.2778
chr10	3021989	3021990	32.522
chr10	3088014	3088015	-36.5741
chr10	3088209	3088210	-43.2453
chr10	3100347	3100348	-27.9255
chr10	3286625	3286626	37.076
chr10	3362044	3362045	-39.2544
chr10	3362083	3362084	41.2654
chr10	3805498	3805499	-28.3333
chr10	3823073	3823074	28.4722
chr10	3929104	3929105	31.1885
chr10	3990905	3990906	-27.5362
chr10	3990907	3990908	-33.3333
chr10	3990909	3990910	-28.3816
chr10	4035221	4035222	28.6953
chr10	4077522	4077523	42.058
chr10	4193829	4193830	53.4545
chr10	4636247	4636248	36.3636
chr10	5402436	5402437	59.2369
chr10	5402450	5402451	61.4169
chr10	5402454	5402455	48.0094
chr10	5508977	5508978	-26.9231
chr10	5592164	5592165	43.2127
chr10	5648701	5648702	-26.0274
chr10	5877626	5877627	26.5184
chr10	6026488	6026489	29.1667
chr10	6261157	6261158	-29.1667
chr10	6261441	6261442	26.8983
chr10	6292803	6292804	26
chr10	6317401	6317402	48.7663
chr10	6610754	6610755	30.7083
chr10	6780612	6780613	-29.6296
chr10	7509206	7509207	31.5967
chr10	7575263	7575264	-27.8333
chr10	8079584	8079585	36.7816
chr10	8080423	8080424	25.3648
chr10	8083237	8083238	48.5714
chr10	8083249	8083250	29.4505
chr10	8083819	8083820	25.9688
chr10	8100486	8100487	-69.477
chr10	8100505	8100506	-61.7486
chr10	8100896	8100897	-27.5112
chr10	8106164	8106165	-28.1915
chr10	8107380	8107381	30.042
chr10	8117500	8117501	-37.963
chr10	8328677	8328678	-33.2178
chr10	9281566	9281567	26.3693
chr10	9373376	9373377	40.5562
chr10	10218078	10218079	25.6994
chr10	10840533	10840534	-38.8889
chr10	11520634	11520635	26.8765
chr10	11537027	11537028	33.8636
chr10	11725142	11725143	25.5952
chr10	12458766	12458767	25.3819
chr10	12770015	12770016	30.2253
chr10	12861831	12861832	-28.4407
chr10	13116696	13116697	-25.6626
chr10	13268008	13268009	-34
chr10	13275641	13275642	37.2549
chr10	13715477	13715478	-38.0566
chr10	13747930	13747931	-26.0973
chr10	13876422	13876423	-35.9804
chr10	14623384	14623385	25.4545
chr10	15030958	15030959	41.2562
chr10	16479258	16479259	-25.449
chr10	16479506	16479507	-39.2647
chr10	16841434	16841435	27.2727
chr10	17755294	17755295	-31.8935
chr10	17879103	17879104	25.3788
chr10	19155673	19155674	36.4407
chr10	20743458	20743459	36.031
chr10	21626244	21626245	-32.2364
chr10	21650075	21650076	-32.0829
chr10	21783116	21783117	-40.2128
chr10	22046694	22046695	-30.9298
chr10	22046722	22046723	-25.9013
chr10	22046753	22046754	-38.4164
chr10	22477112	22477113	31.5789
chr10	22634839	22634840	32.3944
chr10	22725744	22725745	42.7324
chr10	22725774	22725775	27.534
chr10	22725777	22725778	34.9007
chr10	22725791	22725792	26.698
chr10	22904901	22904902	52.4138
chr10	23004027	23004028	-45.2346
chr10	23448156	23448157	-62.607
chr10	23448176	23448177	-53.5879
chr10	23448192	23448193	-33.7064
chr10	23460676	23460677	28.3816
chr10	23463948	23463949	25.9039
chr10	23480697	23480698	30.9958
chr10	23491081	23491082	26.1735
chr10	23491104	23491105	48.3286
chr10	23491280	23491281	43.0839
chr10	23491314	23491315	55.8923
chr10	23492606	23492607	75.5036
chr10	23492645	23492646	56.8896
chr10	23727402	23727403	-31.2903
chr10	24065769	24065770	34.4652
chr10	24383821	24383822	-86.9565
chr10	24383830	24383831	-72.6935
chr10	24544140	24544141	-30.7061
chr10	24643201	24643202	26.4013
chr10	25980809	25980810	28.5714
chr10	25990748	25990749	31.8123
chr10	26727879	26727880	-36.5385
chr10	26727983	26727984	-28.7442
chr10	27091857	27091858	36.1223
chr10	27189852	27189853	32.8321
chr10	29402373	29402374	28.9062
chr10	29421190	29421191	27.6744
chr10	29431700	29431701	-52.2177
chr10	29431707	29431708	-31.9314
chr10	29670282	29670283	-56.7647
chr10	29756329	29756330	-37.931
chr10	30112379	30112380	-29.6247
chr10	30317185	30317186	40.8113
chr10	30317225	30317226	44.1176
chr10	30317624	30317625	30.8418
chr10	30994404	30994405	-26.9801
chr10	31136234	31136235	-31.1522
chr10	31892127	31892128	32.4932
chr10	31892153	31892154	31.8408
chr10	31892167	31892168	31.8408
chr10	31892189	31892190	40.9836
chr10	31892198	31892199	38.0952
chr10	31892200	31892201	44.4444
chr10	31892207	31892208	42.0054
chr10	31892225	31892226	44.4444
chr10	31892234	31892235	32.1221
chr10	31892724	31892725	31.5206
chr10	31892768	31892769	31.449
chr10	31901710	31901711	27.2727
chr10	32218870	32218871	29.1092
chr10	33626521	33626522	28.5526
chr10	35657776	35657777	39.3939
chr10	35983080	35983081	27.2727
chr10	36054135	36054136	31.5341
chr10	36054146	36054147	32.473
chr10	36054164	36054165	27.9552
chr10	36663810	36663811	26.8382
chr10	37413397	37413398	27.2727
chr10	37643381	37643382	29.347
chr10	37705829	37705830	30.456
chr10	37773080	37773081	34.1102
chr10	37990171	37990172	30.6608
chr10	38203970	38203971	32.1591
chr10	38270130	38270131	30.2632
chr10	38377564	38377565	29.7651
chr10	42371857	42371858	-39.2666
chr10	43248558	43248559	-32
chr10	43332513	43332514	-28.9289
chr10	43332515	43332516	-40.6948
chr10	43332523	43332524	-34.0778
chr10	43332528	43332529	-32.1547
chr10	43332539	43332540	-35.8838
chr10	43332549	43332550	-32.2831
chr10	43332552	43332553	-30.5646
chr10	43332673	43332674	-46.7964
chr10	43332684	43332685	-44.7556
chr10	43332690	43332691	-52.0171
chr10	43332692	43332693	-46.4879
chr10	43332694	43332695	-43.8776
chr10	43332709	43332710	-53.5542
chr10	43332713	43332714	-40.7882
chr10	43332734	43332735	-55.5556
chr10	43332736	43332737	-56.9444
chr10	43332771	43332772	-44.7368
chr10	43428201	43428202	-34.5375
chr10	43428242	43428243	-38.8889
chr10	43428269	43428270	-47.5146
chr10	43428530	43428531	-27.7083
chr10	43428550	43428551	-37.5
chr10	43428636	43428637	-47.7772
chr10	43428668	43428669	-52.6316
chr10	43428670	43428671	-52.6316
chr10	43428675	43428676	-52.3205
chr10	43429085	43429086	-38.465
chr10	43429116	43429117	-46.063
chr10	43429132	43429133	-35.452
chr10	43429222	43429223	-26.9486
chr10	43429550	43429551	-29.9221
chr10	43429569	43429570	-27.1197
chr10	43429760	43429761	-29.2093
chr10	43539521	43539522	-25.8547
chr10	43574441	43574442	49.1037
chr10	43584407	43584408	-25.5081
chr10	43757220	43757221	-36.63
chr10	43759159	43759160	28.7413
chr10	43800917	43800918	-68.9231
chr10	43905089	43905090	-31.595
chr10	43905105	43905106	-29.6581
chr10	43916273	43916274	-44.4444
chr10	43916282	43916283	-44.4444
chr10	44070056	44070057	77.027
chr10	44163078	44163079	29.1667
chr10	44728860	44728861	-37.8154
chr10	44789009	44789010	-70.579
chr10	45375142	45375143	-42.6087
chr10	45456003	45456004	-25.2549
chr10	45496215	45496216	37.9121
chr10	45496229	45496230	38.1868
chr10	45496236	45496237	39.2857
chr10	45496375	45496376	37.6938
chr10	45854500	45854501	-28.5407
chr10	46056041	46056042	-29.4872
chr10	46097295	46097296	40
chr10	46970241	46970242	25.2296
chr10	46971234	46971235	25.1923
chr10	46971242	46971243	26.1538
chr10	46971254	46971255	29.8077
chr10	47130908	47130909	-26.0852
chr10	47701105	47701106	-49.9316
chr10	49395374	49395375	25.8837
chr10	49514272	49514273	32.8591
chr10	49674486	49674487	-62
chr10	49674489	49674490	-44
chr10	49674496	49674497	-58.7451
chr10	49674498	49674499	-62.7451
chr10	49674503	49674504	-70.5882
chr10	49674509	49674510	-57.0136
chr10	49674511	49674512	-61.1111
chr10	49674514	49674515	-62.963
chr10	49674520	49674521	-61.1111
chr10	49674524	49674525	-61.1111
chr10	49674529	49674530	-61.1111
chr10	49674532	49674533	-56.1538
chr10	49813295	49813296	-49.8389
chr10	49813306	49813307	-53.0612
chr10	49813309	49813310	-53.0612
chr10	50491031	50491032	-34.6154
chr10	50887076	50887077	36.8579
chr10	52110319	52110320	-33.3333
chr10	53287471	53287472	36.9465
chr10	53798563	53798564	-39.3443
chr10	54076471	54076472	29.1667
chr10	54125726	54125727	-76.875
chr10	54125744	54125745	-87.5
chr10	54125749	54125750	-67.8819
chr10	57170602	57170603	33.9229
chr10	57407381	57407382	36.0784
chr10	57583344	57583345	-35.5245
chr10	57583380	57583381	-51.0023
chr10	57946229	57946230	-81.25
chr10	57946268	57946269	-54.7794
chr10	59908473	59908474	-32.3333
chr10	61935507	61935508	71.4286
chr10	62149487	62149488	31.1966
chr10	63808947	63808948	30.0595
chr10	63809474	63809475	41.5488
chr10	63922809	63922810	35.2613
chr10	64148314	64148315	38.1907
chr10	64148346	64148347	33.3333
chr10	69850671	69850672	31.0606
chr10	70230364	70230365	51.583
chr10	70230373	70230374	52.0202
chr10	70716948	70716949	-34.625
chr10	71399598	71399599	34.4828
chr10	71415426	71415427	-32.1795
chr10	71528819	71528820	-36.7888
chr10	71602678	71602679	30.4762
chr10	71639924	71639925	-28.6408
chr10	71640095	71640096	-25.4246
chr10	71640226	71640227	-34.3015
chr10	72079764	72079765	25.9259
chr10	72239307	72239308	-30.2033
chr10	72260609	72260610	38.8961
chr10	72260653	72260654	64.1667
[truncated: 16,857 more rows]

## Sheet: SIb_H9_DMS_4480
Supplemental Table SIb. Differentially Methylated Sites in H9 line (Normal vs Abnormal Karyotype)
Chromosome	Start site	End site	Methylation Difference (%)
chr1	865152	865153	-37.5
chr1	975210	975211	38.7821
chr1	996097	996098	29.7297
chr1	1002334	1002335	-36.9691
chr1	1019795	1019796	37.931
chr1	1164986	1164987	-29.4118
chr1	1178906	1178907	-43.75
chr1	1182375	1182376	64.2857
chr1	1208193	1208194	-47.6316
chr1	1227222	1227223	-28.2051
chr1	1227230	1227231	-40.2834
chr1	1229692	1229693	-37.2973
chr1	1279380	1279381	-33.3333
chr1	1463869	1463870	-30
chr1	1483201	1483202	28
chr1	1849497	1849498	-30.7692
chr1	1858784	1858785	25.641
chr1	1905596	1905597	-71.4286
chr1	1905601	1905602	-71.4286
chr1	2030796	2030797	-40.4444
chr1	2047738	2047739	28.7692
chr1	2047763	2047764	46.3141
chr1	2047772	2047773	42.3469
chr1	2057400	2057401	32
chr1	2097477	2097478	-35.2941
chr1	2190181	2190182	-26.6667
chr1	2222473	2222474	-33.3333
chr1	2228090	2228091	-28.0702
chr1	2253723	2253724	54.5455
chr1	2341115	2341116	-34.2857
chr1	2363760	2363761	-35.7143
chr1	2365214	2365215	29.7297
chr1	2398991	2398992	52.381
chr1	2517929	2517930	33.3333
chr1	2559892	2559893	-34.7826
chr1	2568541	2568542	-49.375
chr1	2705876	2705877	-50
chr1	2705890	2705891	-52.9167
chr1	2751188	2751189	-33.3333
chr1	2783330	2783331	-34.6154
chr1	2803753	2803754	-38.8889
chr1	2824441	2824442	-36.7742
chr1	2928742	2928743	-49.2424
chr1	2928782	2928783	-50
chr1	2971102	2971103	33.3333
chr1	2987939	2987940	44
chr1	2989559	2989560	50
chr1	2989832	2989833	47.4026
chr1	3087071	3087072	33.3333
chr1	3200677	3200678	47.0588
chr1	3225890	3225891	32.6744
chr1	3284145	3284146	40.8276
chr1	3308704	3308705	46.2927
chr1	3460108	3460109	40.3509
chr1	4221269	4221270	29.4118
chr1	4388589	4388590	32.684
chr1	4672201	4672202	44.3182
chr1	4941043	4941044	-49.2635
chr1	4941055	4941056	-40.7051
chr1	6093948	6093949	-40.0901
chr1	6105352	6105353	35.8238
chr1	6221619	6221620	40.9524
chr1	6395476	6395477	-30.303
chr1	6478986	6478987	40.3846
chr1	6479473	6479474	-31.8182
chr1	6531337	6531338	-48.9474
chr1	6536039	6536040	-32.5
chr1	6559449	6559450	-40.1739
chr1	7556203	7556204	30.741
chr1	7633875	7633876	-26.4706
chr1	7693283	7693284	60
chr1	7696912	7696913	-43.75
chr1	7788273	7788274	61.4286
chr1	8378941	8378942	-29.6296
chr1	8409013	8409014	-34.2285
chr1	8420746	8420747	-28.5714
chr1	8683365	8683366	37.5
chr1	8945461	8945462	27.5
chr1	9307128	9307129	-36
chr1	9368424	9368425	-34.1667
chr1	9368451	9368452	-38.3333
chr1	9613590	9613591	-27.8261
chr1	9651885	9651886	-42.5824
chr1	9898571	9898572	64.2857
chr1	10692272	10692273	44.2236
chr1	11050769	11050770	-30.7692
chr1	11698813	11698814	31.7073
chr1	11863021	11863022	-52.2727
chr1	11863036	11863037	-38.7582
chr1	11907323	11907324	-26.9231
chr1	11938998	11938999	-31.8182
chr1	14125446	14125447	-64.2857
chr1	14940561	14940562	-26
chr1	15441624	15441625	-28.2609
chr1	15533786	15533787	28.9815
chr1	15603896	15603897	-33.3333
chr1	15829332	15829333	-56.0458
chr1	15960741	15960742	-42.8571
chr1	16062914	16062915	-43.3551
chr1	16069025	16069026	38.8235
chr1	16736071	16736072	30
chr1	17865624	17865625	-51.4205
chr1	18583168	18583169	-48.4848
chr1	18790046	18790047	-38.7363
chr1	19011256	19011257	-50.9091
chr1	19234126	19234127	-55.8424
chr1	19249146	19249147	32.457
chr1	19322184	19322185	-29.5249
chr1	19717178	19717179	38.4615
chr1	20135736	20135737	-25.8065
chr1	21038467	21038468	-28
chr1	21865054	21865055	-52
chr1	21961406	21961407	-45.2747
chr1	22301396	22301397	-29.5414
chr1	22953020	22953021	-43.1429
chr1	23733271	23733272	-56.6667
chr1	24229134	24229135	54.5455
chr1	24229149	24229150	46.4286
chr1	24413137	24413138	-28
chr1	24469641	24469642	-55.5556
chr1	25070766	25070767	-46.2034
chr1	25487778	25487779	30.7692
chr1	25907690	25907691	37.1587
chr1	26092803	26092804	-38.75
chr1	26098292	26098293	29.7872
chr1	26363510	26363511	-38.8633
chr1	26687428	26687429	29.8295
chr1	26935324	26935325	30
chr1	27339866	27339867	-45.3571
chr1	27817403	27817404	-44.5946
chr1	28929858	28929859	-37.4444
chr1	28970087	28970088	-45.1981
chr1	28970114	28970115	-58.3333
chr1	29610472	29610473	-50.625
chr1	29610495	29610496	-40.875
chr1	31385912	31385913	-36.3636
chr1	32128156	32128157	-33.3333
chr1	32196471	32196472	-45.4545
chr1	32804104	32804105	40
chr1	33160730	33160731	-44.2434
chr1	33546391	33546392	35.205
chr1	33593081	33593082	-26.3158
chr1	33593092	33593093	-26.3158
chr1	33617460	33617461	56.6828
chr1	34076523	34076524	-40
chr1	35221187	35221188	-43.1601
chr1	36555330	36555331	-29.7619
chr1	36643739	36643740	34.375
chr1	36907307	36907308	-32.0101
chr1	36907495	36907496	-44.4273
chr1	36983191	36983192	-30.7692
chr1	37239799	37239800	-42.8571
chr1	37476065	37476066	25.7143
chr1	40078914	40078915	30.7692
chr1	40149769	40149770	43.19
chr1	40421822	40421823	-32.1429
chr1	41288591	41288592	-33.3333
chr1	41304267	41304268	-39.2157
chr1	41823898	41823899	34.4211
chr1	41901378	41901379	45.7983
chr1	41973658	41973659	-46
chr1	43425670	43425671	-70.8333
chr1	43425697	43425698	-70.2381
chr1	43914799	43914800	-50.2747
chr1	44028804	44028805	-28.5714
chr1	44083561	44083562	-28.5714
chr1	44780440	44780441	-30.5556
chr1	45770539	45770540	37.1171
chr1	46215857	46215858	-41.6944
chr1	46632689	46632690	35.8965
chr1	46632691	46632692	39.1223
chr1	46632695	46632696	33.0357
chr1	46748907	46748908	-28.5714
chr1	47024316	47024317	-34.0585
chr1	47915379	47915380	38.2749
chr1	48042345	48042346	59.6545
chr1	48938886	48938887	-28.2609
chr1	51704040	51704041	-51.1905
chr1	53841993	53841994	37.541
chr1	55416022	55416023	45.2381
chr1	56107020	56107021	-31.8182
chr1	59251607	59251608	32.5311
chr1	62666919	62666920	-36.2745
chr1	64038719	64038720	-51.8615
chr1	66177474	66177475	-34.2857
chr1	67700910	67700911	42.8571
chr1	71172425	71172426	-44.3932
chr1	75841610	75841611	-46.9677
chr1	75841645	75841646	-50.1935
chr1	76221072	76221073	-43.4783
chr1	86094392	86094393	25.5319
chr1	89554016	89554017	-26.4151
chr1	93506362	93506363	33.3333
chr1	94295739	94295740	-44.3167
chr1	95065249	95065250	32.242
chr1	95608393	95608394	-26.6667
chr1	101004668	101004669	33.4409
chr1	109655906	109655907	43.75
chr1	110319966	110319967	45.6996
chr1	110847158	110847159	-26.1324
chr1	113762115	113762116	-42.8571
chr1	117112626	117112627	-31.5833
chr1	118193614	118193615	-34.0517
chr1	118830470	118830471	27.2727
chr1	119536559	119536560	29.9537
chr1	119545016	119545017	26.6867
chr1	119545059	119545060	34.0769
chr1	119550208	119550209	52.9885
chr1	120154304	120154305	26.087
chr1	146549889	146549890	64.2544
chr1	146549895	146549896	85.1259
chr1	146549908	146549909	70.9474
chr1	146550553	146550554	100
chr1	146550559	146550560	100
chr1	146550562	146550563	88.8889
chr1	146550566	146550567	100
chr1	146550578	146550579	82.6087
chr1	146550868	146550869	75.842
chr1	146552328	146552329	76.7724
chr1	146552343	146552344	69.4011
chr1	146552360	146552361	45.7752
chr1	146552362	146552363	78.8351
chr1	146552375	146552376	53.3224
chr1	147152888	147152889	-29.1667
chr1	148902405	148902406	34.2105
chr1	149224595	149224596	37.3623
chr1	149224608	149224609	34.7879
chr1	149224612	149224613	33.7576
chr1	149287075	149287076	45.2381
chr1	149287078	149287079	47.8022
chr1	149287081	149287082	52.9304
chr1	149287095	149287096	59.0659
chr1	149910779	149910780	-36.6667
chr1	150169496	150169497	-35.2941
chr1	151391546	151391547	-31.7801
chr1	152275825	152275826	-66.0606
chr1	152488312	152488313	-56.3492
chr1	154317521	154317522	-27.7326
chr1	155118661	155118662	-37.1429
chr1	155152172	155152173	-36.0532
chr1	155213911	155213912	-29.1939
chr1	155944132	155944133	-31.8182
chr1	156358008	156358009	53.75
chr1	156696704	156696705	-41.2573
chr1	156780896	156780897	-40
chr1	157060456	157060457	-50.1748
chr1	157977632	157977633	-45.5197
chr1	157977643	157977644	-52.1429
chr1	159899277	159899278	-66.8449
chr1	159899290	159899291	-79.1667
chr1	160964472	160964473	-25.8929
chr1	160997171	160997172	-26.5546
chr1	161197102	161197103	-53.3333
chr1	161283537	161283538	-32.5
chr1	162467348	162467349	-30.3175
chr1	162760583	162760584	27.2727
chr1	162760593	162760594	27.2727
chr1	162760613	162760614	28.1481
chr1	163845189	163845190	-37.5
chr1	165346243	165346244	28.8534
chr1	165513465	165513466	35.0737
chr1	169555680	169555681	37.1443
chr1	170064203	170064204	-38.0519
chr1	174113190	174113191	-44.6154
chr1	174842897	174842898	33.3333
chr1	175190207	175190208	46.1538
chr1	175442704	175442705	-29.1667
chr1	175856839	175856840	35.8824
chr1	178915554	178915555	27.5862
chr1	181477915	181477916	-30.4286
chr1	182025815	182025816	-43.75
chr1	182025949	182025950	-73.3333
chr1	184797765	184797766	-59.0476
chr1	192560861	192560862	-30
chr1	200940568	200940569	-29.6296
chr1	201244735	201244736	-38.7097
chr1	201624546	201624547	51.1724
chr1	201684039	201684040	-62.3188
chr1	201708418	201708419	33.3333
chr1	201915416	201915417	41.0077
chr1	201915445	201915446	44.9318
chr1	202137263	202137264	-40.293
chr1	202674868	202674869	-27.027
chr1	202896832	202896833	-37.2222
chr1	203477842	203477843	-48.1481
chr1	203524200	203524201	25.641
chr1	204098721	204098722	-63.4199
chr1	204937447	204937448	-26.1905
chr1	205035152	205035153	-39.2857
chr1	205238438	205238439	-27.2727
chr1	207597019	207597020	41.0256
chr1	207597292	207597293	41.8421
chr1	208255710	208255711	43.3333
chr1	208425875	208425876	45.0932
chr1	210062291	210062292	60
chr1	211914460	211914461	-37.5
chr1	212687792	212687793	50.3571
chr1	213090258	213090259	-29.2737
chr1	214775948	214775949	-41.0038
chr1	220915827	220915828	-43.75
chr1	220988740	220988741	-26.087
chr1	223650888	223650889	27.6628
chr1	226126978	226126979	-35.1425
chr1	226271858	226271859	-43.2796
chr1	226544878	226544879	-41.6667
chr1	227780783	227780784	-25.5814
chr1	228108066	228108067	-42.3077
chr1	228108099	228108100	-53.8462
chr1	228161709	228161710	-47.6285
chr1	228161757	228161758	-52.1739
chr1	228362627	228362628	-43.5223
chr1	228463553	228463554	33.3333
chr1	228633104	228633105	35
chr1	228800524	228800525	-39.3665
chr1	229567768	229567769	61.6366
chr1	229567775	229567776	49.6622
chr1	229567781	229567782	49.6622
chr1	229567785	229567786	43.4122
chr1	229825899	229825900	-37.037
chr1	230080260	230080261	-28
chr1	234342673	234342674	-38.2775
chr1	234342687	234342688	-45.4545
chr1	235014267	235014268	-64.2857
chr1	236645669	236645670	-29.3062
chr1	239538436	239538437	-39.2774
chr1	242815227	242815228	-43.3333
chr1	243119996	243119997	-47.5499
chr1	243651142	243651143	-68.5
chr1	243651149	243651150	-65.5
chr1	243651183	243651184	-46.6667
chr1	243652690	243652691	-45.6522
chr1	243652945	243652946	-51.9078
chr1	245848982	245848983	-26.9231
chr1	245851088	245851089	42.2619
chr1	245851115	245851116	39.3939
chr1	246311009	246311010	-43.797
chr1	247270006	247270007	-30.4348
chr10	440408	440409	38.3731
chr10	526681	526682	-30.303
chr10	531027	531028	57.1429
chr10	613087	613088	-43.7346
chr10	734761	734762	50
chr10	1438132	1438133	41.6667
chr10	1651261	1651262	37.8472
chr10	1668834	1668835	-32
chr10	1807416	1807417	-27.5862
chr10	2722304	2722305	-32.6549
chr10	2787236	2787237	-27.8689
chr10	2841915	2841916	-37.5
chr10	2929070	2929071	-30.4348
chr10	5543378	5543379	41.6957
chr10	6317444	6317445	-35.5833
chr10	7604052	7604053	-38.3333
chr10	8107731	8107732	49.1304
chr10	9342462	9342463	-41.3793
chr10	11742080	11742081	-30.7692
chr10	11871110	11871111	31.4303
chr10	12398023	12398024	-30
chr10	12531889	12531890	-40.2129
chr10	12891378	12891379	-32.619
chr10	14676979	14676980	-50.9615
chr10	15552514	15552515	-31.116
chr10	17657235	17657236	-38.8889
chr10	23492606	23492607	39.174
chr10	23492645	23492646	39.6746
chr10	25247730	25247731	-44
chr10	25247776	25247777	-44.4444
chr10	31100779	31100780	-31.3104
chr10	35415443	35415444	-46.2702
chr10	38146952	38146953	48.0519
chr10	38146958	38146959	42.4242
chr10	38147002	38147003	56.6667
chr10	38383399	38383400	56.2057
chr10	38383410	38383411	51.9928
chr10	38383412	38383413	56.1594
chr10	38383439	38383440	30.4348
chr10	44069085	44069086	-69.9248
chr10	44069365	44069366	-33.3333
chr10	44198155	44198156	-42.8571
chr10	45715327	45715328	-33.3333
chr10	46968502	46968503	-41.1765
chr10	47043897	47043898	-26.2201
chr10	48327206	48327207	-42.6075
chr10	49875568	49875569	-36.1176
chr10	50301153	50301154	-33.3333
chr10	50822845	50822846	34.7826
chr10	53907513	53907514	-27.6126
chr10	63870705	63870706	-26.3158
chr10	69608193	69608194	-50.7937
chr10	71366942	71366943	-71.7105
chr10	72301104	72301105	-26.1905
chr10	72421573	72421574	-25.4902
chr10	72460098	72460099	34.3707
chr10	72503764	72503765	33.3333
chr10	73049133	73049134	-34.6154
chr10	73079674	73079675	-31.0345
chr10	73468066	73468067	53.4091
chr10	73571393	73571394	-28.1846
chr10	74749610	74749611	-40.9091
chr10	76803594	76803595	-68.1159
chr10	77269385	77269386	44.4286
chr10	79396583	79396584	27.5862
chr10	79470206	79470207	32
chr10	79472987	79472988	-40.7895
chr10	79793053	79793054	-50.5556
chr10	79978913	79978914	-28.5714
chr10	79978935	79978936	-25.2319
chr10	80116858	80116859	40.8986
chr10	80535182	80535183	34.236
chr10	80902880	80902881	43.5484
chr10	81021326	81021327	37.5758
chr10	81023546	81023547	31.6579
chr10	85974162	85974163	-36.6667
chr10	90488559	90488560	-45
chr10	90973285	90973286	-41.6667
chr10	94115831	94115832	-25.3165
chr10	94351860	94351861	-58.4821
chr10	94980517	94980518	-29.5397
chr10	95327876	95327877	38.0952
chr10	95327883	95327884	44.2857
chr10	95327947	95327948	36.9338
chr10	95327958	95327959	36.1672
chr10	95328113	95328114	54.5714
chr10	96533002	96533003	-38.8566
chr10	99337963	99337964	-42.6829
chr10	101147662	101147663	-31.7139
chr10	101694415	101694416	-45.3276
chr10	102292606	102292607	29.2683
chr10	102322393	102322394	-52.3247
chr10	102322413	102322414	-49.0698
chr10	102322524	102322525	-73.43
chr10	102419183	102419184	37.3745
chr10	102419185	102419186	43.0888
chr10	102419195	102419196	64.8649
chr10	102419208	102419209	51.3514
chr10	102419210	102419211	39.9228
chr10	102419218	102419219	40.6699
chr10	102419222	102419223	43.4211
chr10	102419261	102419262	35.4968
chr10	102802366	102802367	-43.2264
chr10	103020711	103020712	58.9474
chr10	103589092	103589093	-43.1818
chr10	103990708	103990709	37.5
chr10	104000628	104000629	36
chr10	104144035	104144036	34.4444
chr10	105420299	105420300	-27.5862
chr10	105596810	105596811	-64.2857
chr10	105992507	105992508	-25.5319
chr10	105992509	105992510	-27.6596
chr10	105992513	105992514	-27.0095
chr10	106035117	106035118	-67.1667
chr10	112838877	112838878	43.9103
chr10	112876762	112876763	-36
chr10	113125195	113125196	-28.5714
chr10	113988514	113988515	-42.1053
chr10	116188270	116188271	-39.2857
chr10	118430169	118430170	-50
chr10	118594894	118594895	-30.303
chr10	118885540	118885541	-63.8889
chr10	118976073	118976074	36.2907
chr10	121048959	121048960	-35.1852
chr10	121202224	121202225	-41.5584
chr10	121226748	121226749	27.027
chr10	121389764	121389765	-43.4783
chr10	123931134	123931135	-46.875
chr10	124311062	124311063	30.2069
chr10	125751132	125751133	66.6667
chr10	125751136	125751137	57.1429
chr10	125804100	125804101	25.8065
chr10	126078043	126078044	33.4198
chr10	126151358	126151359	30
chr10	126186080	126186081	-44.4444
chr10	128851276	128851277	-31.8182
chr10	128993244	128993245	36.631
chr10	129760787	129760788	-47.0588
chr10	129800393	129800394	-47.8956
chr10	130182461	130182462	-30
chr10	130279976	130279977	50
chr10	131502608	131502609	34.5694
chr10	131690217	131690218	-55.5901
chr10	131836618	131836619	-27.2727
chr10	133312173	133312174	-26.3158
chr10	133879236	133879237	34.7826
chr10	133879253	133879254	42.8571
chr10	133946745	133946746	-31.25
chr10	133946749	133946750	-46.875
chr10	134042392	134042393	-31.5789
chr10	134069799	134069800	28.5714
chr10	134088220	134088221	-37.5
chr10	134095350	134095351	53.3721
chr10	134527794	134527795	45.045
chr10	134527936	134527937	80.4167
chr10	134527948	134527949	54.5833
chr10	134527962	134527963	81.25
chr10	134527965	134527966	74.1667
chr10	134527975	134527976	71.2551
chr10	134597696	134597697	55.4762
chr10	134597797	134597798	53.8889
chr10	134602781	134602782	33.3333
chr10	134602793	134602794	39.2276
chr10	134624083	134624084	-34.1414
chr10	134692632	134692633	34.5533
chr10	134756589	134756590	39.2742
chr10	134756602	134756603	27.8226
chr10	134756613	134756614	33.1855
chr10	134756625	134756626	27.4597
chr10	134915051	134915052	-34.7826
chr10	134916129	134916130	57.1429
chr10	135071376	135071377	36.3636
chr10	135074800	135074801	-62.782
chr10	135074845	135074846	-40.6977
chr10	135087472	135087473	-33.3333
chr10	135109511	135109512	-38.8889
chr10	135123005	135123006	-45
chr10	135124020	135124021	-36.8421
chr10	135253896	135253897	-44.1176
chr10	135523384	135523385	-35
chr11	202546	202547	34.2857
chr11	209484	209485	-38.9744
chr11	280837	280838	-32.1429
chr11	280850	280851	-36.5079
chr11	280855	280856	-28.5714
chr11	287910	287911	-45.7792
chr11	287919	287920	-37.8247
chr11	287930	287931	-49.6082
chr11	287937	287938	-45.0627
chr11	308863	308864	-57.0652
chr11	308886	308887	-43.0444
chr11	319717	319718	-35.7809
chr11	368598	368599	33.8624
chr11	391502	391503	-53.3333
chr11	391873	391874	-27.2727
chr11	417820	417821	-41.9279
chr11	420639	420640	-40
chr11	446049	446050	26.4706
chr11	464450	464451	-35.2941
chr11	504395	504396	-44.4444
chr11	504399	504400	-51.8519
chr11	504401	504402	-40.7407
chr11	504405	504406	-38.4615
chr11	504410	504411	-29.6296
chr11	504414	504415	-29.4118
chr11	532115	532116	-43.3504
chr11	549413	549414	-35.2941
chr11	577256	577257	38.8594
chr11	787645	787646	-38.0952
chr11	824128	824129	-55.8333
chr11	862083	862084	-28.655
chr11	888459	888460	-31.5789
chr11	1277317	1277318	-35.2941
chr11	1890386	1890387	32.3529
chr11	1960514	1960515	31.1014
chr11	1994948	1994949	-35
chr11	2021925	2021926	-36.2193
chr11	2021928	2021929	-34.9206
chr11	2235017	2235018	39.3995
chr11	2291999	2292000	37.6989
chr11	2292219	2292220	52.0909
chr11	2292221	2292222	62.4126
chr11	2292230	2292231	59.8485
chr11	2292238	2292239	59.8485
chr11	2292246	2292247	66.4762
chr11	2292253	2292254	54.4613
chr11	2292255	2292256	41.33
chr11	2292266	2292267	49.2424
chr11	2292889	2292890	62.5
chr11	2292913	2292914	31.8895
chr11	2398229	2398230	44.4293
chr11	2398272	2398273	37.5
chr11	2417650	2417651	-29.6296
chr11	2441527	2441528	-32.0155
chr11	2555178	2555179	34.6154
chr11	2720086	2720087	-41.6084
chr11	2742552	2742553	35.8794
chr11	2824517	2824518	33.3333
chr11	2890368	2890369	51.0101
chr11	2902219	2902220	-40.9091
chr11	2909699	2909700	41.8129
chr11	3114485	3114486	-36.0054
chr11	3163734	3163735	-33.8745
chr11	3166506	3166507	47.5382
chr11	3224342	3224343	45.021
chr11	3822099	3822100	-33.2418
chr11	8053405	8053406	45.4545
chr11	8724026	8724027	-41.5254
chr11	10960401	10960402	-35.2381
chr11	11394140	11394141	33.3333
chr11	12262432	12262433	-25.9259
chr11	14382359	14382360	-37.5
chr11	16900151	16900152	30.7692
chr11	17743690	17743691	42.8571
chr11	22674166	22674167	-46.1039
chr11	26998931	26998932	-44.7154
chr11	34190923	34190924	-27.3399
chr11	34460552	34460553	75
chr11	34460556	34460557	69.7368
chr11	34460572	34460573	46.9565
chr11	36579048	36579049	-65.8009
chr11	36579083	36579084	-48.9177
chr11	43955437	43955438	43.5897
chr11	44325195	44325196	33.3333
chr11	44360611	44360612	31.1215
chr11	44587591	44587592	-26.9231
chr11	44845259	44845260	-38.0366
chr11	45202848	45202849	48.0645
chr11	45232363	45232364	-27.7171
chr11	46344833	46344834	-45.8333
chr11	46765714	46765715	39.1304
chr11	46872624	46872625	-48.6111
chr11	46959158	46959159	-51.5426
chr11	47700180	47700181	30.7692
chr11	48012374	48012375	-41.3793
chr11	48161003	48161004	-30
chr11	48555141	48555142	-44.8276
chr11	49802563	49802564	-43.0233
chr11	49802594	49802595	-36.6667
chr11	50129433	50129434	-35
chr11	50447169	50447170	-52.4291
chr11	58564291	58564292	-43.3333
chr11	59304362	59304363	-44.7917
chr11	60535288	60535289	-38.5776
chr11	60535294	60535295	-47.8261
chr11	60620115	60620116	-66.6667
chr11	60620119	60620120	-75
chr11	60620145	60620146	-74.5833
chr11	60620149	60620150	-75
chr11	60620153	60620154	-93.75
chr11	60620367	60620368	-68.0672
chr11	60620375	60620376	-72.8571
chr11	60620379	60620380	-65.7143
chr11	60620383	60620384	-65.7143
chr11	60620385	60620386	-65.7143
chr11	60620405	60620406	-66.1905
chr11	60787294	60787295	-54.1872
chr11	60824848	60824849	-36.1056
chr11	61244867	61244868	-49.658
chr11	61249816	61249817	-65
chr11	61418653	61418654	-45.0355
chr11	61508077	61508078	-39.2857
chr11	61543603	61543604	-46.4286
chr11	61814464	61814465	34.7826
chr11	62194009	62194010	46.8638
chr11	62379650	62379651	37.3684
chr11	62414425	62414426	-36.9354
chr11	62607535	62607536	29.7151
chr11	62607558	62607559	32.7001
chr11	63768429	63768430	-50.3759
chr11	63795658	63795659	61.0837
chr11	63904382	63904383	40.7407
chr11	63913806	63913807	51.3369
chr11	64326858	64326859	-35.0292
chr11	64532728	64532729	-30.4926
chr11	64636081	64636082	-37.5
chr11	64692866	64692867	-40.5517
chr11	64802603	64802604	-32.2581
chr11	64950885	64950886	-59.953
chr11	64950897	64950898	-44.8036
chr11	65479096	65479097	-42.5974
chr11	65479118	65479119	-41.8182
chr11	65479128	65479129	-42.6667
chr11	65814531	65814532	55.2381
chr11	66051609	66051610	-40
chr11	66083003	66083004	-31.8182
chr11	66083048	66083049	-33.3333
chr11	66193878	66193879	-63.1579
chr11	67042886	67042887	-32.684
chr11	67095673	67095674	-38.7302
chr11	67237362	67237363	-39.2157
chr11	67249930	67249931	-48.7059
chr11	68025098	68025099	38.7097
chr11	68025136	68025137	38.2318
chr11	68025882	68025883	-34.7826
chr11	68079674	68079675	39.8291
chr11	68170900	68170901	-34.7826
chr11	68516774	68516775	-35.2968
chr11	68778328	68778329	49.2063
chr11	68786368	68786369	-42.8571
chr11	69064701	69064702	-52.9762
chr11	69290304	69290305	-62.5
chr11	69806276	69806277	39.1304
chr11	69834517	69834518	33.3333
chr11	69863239	69863240	36.6667
chr11	69923924	69923925	66.2757
chr11	70042856	70042857	-32.9839
chr11	70048800	70048801	-31.1404
chr11	70503351	70503352	26.7893
chr11	70912482	70912483	-33.3333
chr11	70952162	70952163	-41.8803
chr11	71476365	71476366	-42.1053
chr11	71716862	71716863	-28.5714
chr11	71951783	71951784	26.3158
chr11	73371892	73371893	-47.6522
chr11	73668744	73668745	-32.3529
chr11	74247055	74247056	-50.1075
chr11	75139471	75139472	-53.1818
chr11	75254562	75254563	-25.8065
chr11	75270304	75270305	-32.4324
chr11	75295299	75295300	47.2906
chr11	75399244	75399245	34.7826
chr11	75433531	75433532	25.6039
chr11	76299502	76299503	41.2562
chr11	77170837	77170838	-45.2774
chr11	78131673	78131674	-52.6786
chr11	78131676	78131677	-46.0417
chr11	81073167	81073168	-28.5714
chr11	82587578	82587579	-41.0873
chr11	88242442	88242443	-65.2174
chr11	88242445	88242446	-65.2174
chr11	88242451	88242452	-65.2174
chr11	88242458	88242459	-40
chr11	94126420	94126421	-33.3333
chr11	94279026	94279027	-37.9679
chr11	94384024	94384025	48.5517
chr11	99298157	99298158	-40.119
chr11	101917466	101917467	-50.5128
chr11	111154812	111154813	-44.4444
chr11	111169181	111169182	-49.8198
chr11	111656814	111656815	29.1667
chr11	111799355	111799356	-30.1149
chr11	114186768	114186769	48.1527
chr11	114676380	114676381	48
chr11	115380170	115380171	-28.7222
chr11	117708050	117708051	-30.5556
chr11	118122642	118122643	-32.4017
chr11	119633572	119633573	-28.125
chr11	119658998	119658999	-32.1429
chr11	119666037	119666038	66.6667
chr11	119727736	119727737	-36.8472
chr11	121008673	121008674	-31.8182
chr11	121114885	121114886	38.8889
chr11	122906813	122906814	-26.9231
chr11	123083800	123083801	31.6869
chr11	123947079	123947080	-52.7778
chr11	124618539	124618540	48.9362
chr11	124738712	124738713	39.951
chr11	124747635	124747636	-52.2727
chr11	125046069	125046070	-36.2554
chr11	125278634	125278635	-36.3636
chr11	125406523	125406524	-49.0015
chr11	125406539	125406540	-48.871
chr11	125791314	125791315	-29.4192
chr11	126314959	126314960	-33.3333
chr11	127003175	127003176	-45.4545
chr11	127652308	127652309	-50.6977
chr11	128638346	128638347	35.8974
chr11	128772751	128772752	30
chr11	131552804	131552805	-38.7097
chr11	132054451	132054452	-42.3077
chr11	132616615	132616616	-32
chr11	133412752	133412753	-36.3636
chr11	133423990	133423991	-50
chr11	134026606	134026607	-34.9265
chr11	134200739	134200740	-35.0755
chr11	134705295	134705296	-38.2353
chr11	134854444	134854445	-27.6596
chr12	267019	267020	-29.4118
chr12	655828	655829	33.0309
chr12	656030	656031	34.3883
chr12	656048	656049	35.7273
chr12	1737531	1737532	59.1667
chr12	1906327	1906328	38.3469
chr12	2339080	2339081	-25.5814
chr12	2473316	2473317	-27.7778
chr12	2521433	2521434	47.1545
chr12	2790516	2790517	30.7692
chr12	2886525	2886526	-29.1667
chr12	2903040	2903041	-39.5588
chr12	2944208	2944209	48.5714
chr12	2962733	2962734	-39.6718
chr12	3354389	3354390	43.3333
chr12	3541873	3541874	45.9402
chr12	4562111	4562112	-39.1534
chr12	5589902	5589903	42.4242
chr12	6270994	6270995	-28.6822
chr12	6560535	6560536	39.8851
chr12	6881833	6881834	-89.1813
chr12	6981462	6981463	-44.7011
chr12	7052495	7052496	-57.2368
chr12	7795299	7795300	44.825
chr12	8552474	8552475	-28
chr12	10275256	10275257	27.7778
chr12	13039497	13039498	31.0345
chr12	15190152	15190153	27.6296
chr12	19348321	19348322	-42.3077
chr12	25367612	25367613	46.6667
chr12	27238041	27238042	-45.3782
chr12	28343052	28343053	-36.5902
chr12	31078801	31078802	33.5065
chr12	31123794	31123795	42.4242
chr12	31134520	31134521	29.5617
chr12	31258129	31258130	-31.4286
chr12	34277916	34277917	-47.073
chr12	34466687	34466688	-36.9697
chr12	34490461	34490462	-28.9474
chr12	34494224	34494225	-32.6829
chr12	34499456	34499457	-45.4545
chr12	34499503	34499504	-41.9394
chr12	39538661	39538662	-53.7757
chr12	42853950	42853951	-26.5714
chr12	44153290	44153291	-52.6144
chr12	46385387	46385388	-44.5419
chr12	48550560	48550561	39.1827
chr12	48827561	48827562	-35.6631
chr12	49184912	49184913	26.3706
chr12	49286249	49286250	32.2874
chr12	49318828	49318829	40.7407
chr12	49319233	49319234	61.5385
chr12	49319255	49319256	49.8217
chr12	49319262	49319263	46.8806
chr12	49319277	49319278	48.4848
chr12	49319283	49319284	39.3939
chr12	49319390	49319391	43.2432
chr12	49319420	49319421	45
chr12	49366205	49366206	44.4612
chr12	49388915	49388916	42.8705
chr12	49485117	49485118	51.7787
chr12	49485506	49485507	43.5897
chr12	49726249	49726250	-25.6245
chr12	49726281	49726282	-42.5926
chr12	49933551	49933552	47.9249
chr12	50159529	50159530	25.8065
chr12	50287303	50287304	-28.3333
chr12	51236850	51236851	-56.6535
chr12	52437261	52437262	-38.0952
chr12	52473388	52473389	-53.5714
chr12	52533407	52533408	28.125
chr12	52685189	52685190	50.7905
chr12	53448560	53448561	-37.626
chr12	53606952	53606953	-47.2619
chr12	53836398	53836399	-44.7368
chr12	54088971	54088972	-29.9394
chr12	54100054	54100055	38.0952
chr12	54362089	54362090	25.9259
chr12	54362100	54362101	28.5714
chr12	54521715	54521716	29.1772
chr12	54608167	54608168	-27.7778
chr12	54608410	54608411	-43.5173
chr12	54686359	54686360	-50
chr12	56325316	56325317	-40.5556
chr12	56332771	56332772	31.5789
chr12	56380298	56380299	-29.6296
chr12	56566657	56566658	71.0407
chr12	56862944	56862945	-45.1383
chr12	57094596	57094597	-28.7815
chr12	57276530	57276531	-42.5926
chr12	57529714	57529715	80
chr12	58021414	58021415	29.6296
chr12	58021532	58021533	42.8571
chr12	58021534	58021535	42.8571
chr12	58230832	58230833	45.8333
chr12	59923195	59923196	-46.4646
chr12	64799712	64799713	-42.3077
chr12	65904383	65904384	36.918
chr12	66275850	66275851	-27.4204
chr12	69725690	69725691	-39.4089
chr12	74564202	74564203	-31.7523
chr12	79439120	79439121	-43.0698
chr12	91507662	91507663	-45.6522
chr12	93066751	93066752	-30
chr12	94940688	94940689	32.1429
chr12	98793642	98793643	45.8182
chr12	98886536	98886537	39.276
chr12	98911335	98911336	-48.0952
chr12	98911661	98911662	-39.3651
chr12	101540105	101540106	-28.7618
chr12	101540114	101540115	-36.8339
chr12	104067558	104067559	-33.3333
chr12	104565783	104565784	-26.2372
chr12	105503940	105503941	-62.8676
chr12	106582232	106582233	61.0811
chr12	106582265	106582266	80.6452
chr12	107799329	107799330	-26.6667
chr12	109171096	109171097	52.3077
chr12	109729304	109729305	36.8689
chr12	111234829	111234830	-44.1176
chr12	111331371	111331372	-41.5476
chr12	111592279	111592280	41.1893
chr12	111638437	111638438	-41
chr12	111742013	111742014	-37.4542
chr12	113077861	113077862	-49.0588
chr12	113229616	113229617	26.087
chr12	113230084	113230085	33.7344
chr12	113999271	113999272	-25.7143
chr12	114645504	114645505	-28.5714
chr12	115075108	115075109	45.8621
chr12	115288016	115288017	-30.4348
chr12	116972926	116972927	-38.1158
chr12	117465712	117465713	-28.5714
chr12	117642166	117642167	-29.2532
chr12	118556029	118556030	-26.4465
chr12	120729111	120729112	-40
chr12	120729135	120729136	-45.1316
chr12	120729141	120729142	-40.7895
chr12	120729143	120729144	-36.1842
chr12	121088367	121088368	-38.7097
chr12	121088407	121088408	-49.5756
chr12	121395922	121395923	26.5706
chr12	122243924	122243925	-80.4167
chr12	123330525	123330526	-36.6667
chr12	124332583	124332584	-25.3333
chr12	124334698	124334699	-64.7619
chr12	124874241	124874242	40.8421
chr12	124874278	124874279	39.4872
chr12	124907848	124907849	-34.4697
chr12	125017128	125017129	60.5364
chr12	125036400	125036401	31.4286
chr12	125534407	125534408	-27.502
chr12	126353023	126353024	-37.5
chr12	127630533	127630534	-41.0714
chr12	127630540	127630541	-33.3333
chr12	127630563	127630564	-33.9286
chr12	127630572	127630573	-32.1429
chr12	129454949	129454950	39.7504
chr12	129455151	129455152	36.7172
chr12	130627408	130627409	-37.963
chr12	131198527	131198528	38.7097
chr12	131615880	131615881	-36.3636
chr12	131865833	131865834	52.8704
chr12	131865873	131865874	47.5
chr12	131917316	131917317	-56.25
chr12	132041876	132041877	37.037
chr12	132316209	132316210	-27.3725
chr12	132381163	132381164	-44.2049
chr12	132394480	132394481	33.3333
chr12	132658406	132658407	33.3333
chr12	132929351	132929352	-28.8762
chr12	132957779	132957780	43.5792
chr12	133007185	133007186	-27.2727
chr12	133022549	133022550	68.1034
chr12	133048975	133048976	-26.464
chr12	133072766	133072767	-58.7838
chr12	133127069	133127070	30.8837
chr12	133414559	133414560	-67.3333
chr12	133800123	133800124	-37.5877
chr13	19524382	19524383	-40.3846
chr13	19940100	19940101	-26.6813
chr13	21520524	21520525	45.0269
chr13	23499981	23499982	-43.5714
chr13	24966653	24966654	38.7879
chr13	25155158	25155159	-47.3485
chr13	25284263	25284264	-41.3793
chr13	27318288	27318289	38.2536
chr13	27413571	27413572	-41.1765
chr13	27469560	27469561	51.7544
chr13	28398396	28398397	55.2189
chr13	28527649	28527650	39.9742
chr13	29329389	29329390	-46.0028
chr13	29696091	29696092	-29.6296
chr13	31775375	31775376	32.0975
chr13	33713600	33713601	-39.1026
chr13	41749836	41749837	-32.5
chr13	42002259	42002260	-36.2212
chr13	45148059	45148060	-50
chr13	47038727	47038728	-43.2432
chr13	50511603	50511604	-40.3896
chr13	53421215	53421216	-28.125
chr13	59077688	59077689	-41.6667
chr13	66417642	66417643	-44.4444
chr13	83758109	83758110	38.0952
chr13	83758130	83758131	32.2581
chr13	88328571	88328572	35.1852
chr13	88945026	88945027	-48
chr13	88945035	88945036	-32
chr13	95354573	95354574	63.7179
chr13	95354580	95354581	63.5417
chr13	95354582	95354583	70.8333
chr13	95354607	95354608	57.6389
chr13	95354789	95354790	57.8014
chr13	95354808	95354809	49.2021
chr13	95354824	95354825	52.0445
chr13	95354987	95354988	53.5484
chr13	95354990	95354991	54.6689
chr13	95355005	95355006	49.4058
chr13	95355012	95355013	63.4409
chr13	95355025	95355026	54.6689
chr13	95355028	95355029	51.4431
chr13	95355030	95355031	54.6689
chr13	95355032	95355033	54.6689
chr13	95355156	95355157	33.4721
chr13	95355346	95355347	51.773
chr13	95355353	95355354	54.8246
chr13	95355380	95355381	57.1429
chr13	95355581	95355582	37.076
chr13	95358299	95358300	35
chr13	95586423	95586424	30
chr13	96025176	96025177	-38.8889
chr13	98866101	98866102	-26.4706
chr13	99135486	99135487	-37.931
chr13	99224472	99224473	-49.026
chr13	101056410	101056411	-53.5714
chr13	101056450	101056451	-50
chr13	106704896	106704897	-44
chr13	109984527	109984528	-39.6667
chr13	110533198	110533199	-36.3636
chr13	111138062	111138063	47.2222
chr13	111464742	111464743	28.8889
chr13	111670609	111670610	-33.3333
chr13	112796962	112796963	-28.5714
chr13	112986273	112986274	55.0802
chr13	112986306	112986307	69.697
chr13	113106574	113106575	-34.8837
chr13	113435909	113435910	-35.7809
chr13	113489828	113489829	-28.5714
chr13	113545961	113545962	61.6162
chr13	113549575	113549576	62.7329
chr13	113549582	113549583	58.3851
chr13	113553127	113553128	-30.7692
chr13	113611493	113611494	39.3519
chr13	113705138	113705139	68.0451
chr13	113705168	113705169	52.4768
chr13	113705361	113705362	37.7828
chr13	113705716	113705717	29.6265
chr13	113705729	113705730	38.7097
chr13	113798023	113798024	-57.8947
chr13	114019014	114019015	-28.8136
chr13	114019222	114019223	-52.1212
chr13	114265153	114265154	-28.5714
chr13	114478558	114478559	-50.2924
chr13	114876067	114876068	48.7179
chr13	115000161	115000162	60.0877
chr14	20928892	20928893	-53.2353
chr14	22729398	22729399	-34.7826
chr14	22803376	22803377	-38.0952
chr14	23524574	23524575	-27.565
chr14	24164560	24164561	-47.0161
chr14	24164606	24164607	-54.1635
chr14	24164775	24164776	-51.6667
chr14	24551388	24551389	-36.3339
chr14	28770535	28770536	-47.9167
chr14	29077981	29077982	-39.0805
chr14	29226139	29226140	40.8088
chr14	29226167	29226168	34.375
chr14	29226183	29226184	34.375
chr14	29226282	29226283	31.9127
chr14	29226284	29226285	39.6761
chr14	29226313	29226314	31.9838
chr14	29226319	29226320	42.1717
chr14	29229859	29229860	52.0161
chr14	29233560	29233561	48.6486
chr14	29233565	29233566	47.3684
chr14	29234670	29234671	42.8571
chr14	29234815	29234816	37.3377
chr14	29236007	29236008	29.6296
chr14	29236012	29236013	27.5888
chr14	29236016	29236017	29.6296
chr14	29236215	29236216	34.375
chr14	29237230	29237231	39.2208
chr14	29243172	29243173	29.8475
chr14	29243209	29243210	53.6364
chr14	29243233	29243234	50.2041
chr14	29243238	29243239	49.2262
chr14	29243256	29243257	39.5833
chr14	29243483	29243484	39.8382
chr14	29243498	29243499	36.5854
chr14	29243501	29243502	36.5854
chr14	29243503	29243504	34.1463
chr14	29243752	29243753	44
chr14	29244181	29244182	31.7073
chr14	29244184	29244185	38.8993
chr14	29254748	29254749	34.7973
chr14	31789685	31789686	-42.3077
chr14	32222397	32222398	-41.4286
chr14	35099645	35099646	-44.1176
chr14	36319134	36319135	-36.9697
chr14	37053234	37053235	92
chr14	37053245	37053246	89.0029
chr14	37053247	37053248	92.2287
chr14	37053249	37053250	86.3636
chr14	37053260	37053261	86.3636
chr14	37053264	37053265	82.5513
chr14	38065566	38065567	32.3529
chr14	45838249	45838250	-25.3859
chr14	48206562	48206563	-34.7826
chr14	50351412	50351413	-45.7223
chr14	52486226	52486227	-28.6859
chr14	55240592	55240593	34.7902
chr14	55587752	55587753	30.7692
chr14	55982175	55982176	-47.5
chr14	57270720	57270721	-27.2727
chr14	59288257	59288258	-31.3333
chr14	61655134	61655135	57.2125
chr14	63511898	63511899	48.6322
chr14	65112874	65112875	28.5714
chr14	65292516	65292517	-33.5859
chr14	65638064	65638065	-40
chr14	67797463	67797464	-26.1905
chr14	68057369	68057370	-26.7532
chr14	69256915	69256916	-50.188
chr14	72220955	72220956	32.1018
chr14	73734132	73734133	-40.4255
chr14	74486354	74486355	41.8651
chr14	74888888	74888889	-26.4071
chr14	75563873	75563874	-31.0606
chr14	75594175	75594176	-35.0629
chr14	75594219	75594220	-41.7157
chr14	78107724	78107725	33.3887
chr14	82064304	82064305	45
chr14	84061353	84061354	-60.3008
chr14	86352265	86352266	-40.7703
chr14	89818886	89818887	29.932
chr14	91007836	91007837	-29.1667
chr14	91239862	91239863	-33.3333
chr14	91291209	91291210	-54.1667
chr14	93123869	93123870	-44
chr14	94236721	94236722	26
chr14	95411149	95411150	-37.5
chr14	96180353	96180354	-48.4604
chr14	97500165	97500166	-56.4912
chr14	97765997	97765998	-32.6087
chr14	97934508	97934509	-36.0599
chr14	99640910	99640911	-42.1053
chr14	99640936	99640937	-48.5646
chr14	99640940	99640941	-58.8517
chr14	100025044	100025045	-34.0959
chr14	100590990	100590991	-26.607
chr14	101175678	101175679	37.1429
chr14	101244772	101244773	-28.1917
chr14	101334183	101334184	-33.3333
chr14	101369320	101369321	66.6667
chr14	101581535	101581536	-40.4167
chr14	101713734	101713735	-46.5517
chr14	101806055	101806056	-42.885
chr14	102101715	102101716	-35.0543
chr14	102554343	102554344	-36.5976
chr14	103057245	103057246	-45.1515
chr14	103286580	103286581	38.0952
chr14	103699540	103699541	-46.6667
chr14	103989864	103989865	35.1351
chr14	104346116	104346117	-40
chr14	104600779	104600780	-53.5484
chr14	104617206	104617207	39.7746
chr14	104625135	104625136	-28
chr14	104638012	104638013	30
chr14	104667435	104667436	-36.3248
chr14	104809217	104809218	-43.1713
chr14	104971661	104971662	40
chr14	105037775	105037776	-43.3333
chr14	105146939	105146940	-40
chr14	105147844	105147845	-29.7872
chr14	105154993	105154994	-36.3339
chr14	105192101	105192102	-44.1176
chr14	105348465	105348466	-31.5789
chr14	105398133	105398134	48.5161
chr14	105398262	105398263	53.2174
chr14	105399067	105399068	37.4625
chr14	105441021	105441022	-34.7826
chr14	105500649	105500650	-73.1618
chr14	105727690	105727691	-29.2129
chr14	105727732	105727733	-25.468
chr14	105834722	105834723	-39.1304
chr14	105944833	105944834	48.6111
chr14	106004870	106004871	-29.246
chr14	106004905	106004906	-28.446
chr14	106048148	106048149	-42.5864
chr14	106048182	106048183	-67.0147
chr14	106321603	106321604	-26.6667
chr14	106324019	106324020	-37.5
chr14	106345979	106345980	-38.0952
chr14	106370435	106370436	-41.5033
chr14	106408743	106408744	-35.1981
chr14	106408757	106408758	-27.0455
chr14	106408775	106408776	-26.1324
chr14	106965615	106965616	-42.5926
chr14	107021374	107021375	-45.6349
chr15	20467912	20467913	-34.2015
chr15	20500739	20500740	-45.734
chr15	21904403	21904404	-41.2651
chr15	21930456	21930457	-42.1053
chr15	22386894	22386895	-38.3333
chr15	22397827	22397828	-38.6364
chr15	22503816	22503817	-33.9286
chr15	22567147	22567148	-28.3417
chr15	22567172	22567173	-27.478
chr15	25486888	25486889	-32.4373
chr15	26030261	26030262	38.1766
chr15	26380112	26380113	-35.193
chr15	26874341	26874342	-48.8095
chr15	26874346	26874347	-48.8095
chr15	27772800	27772801	-50.9091
chr15	29155059	29155060	-32.764
chr15	29155079	29155080	-27.795
chr15	31187942	31187943	-30.7692
chr15	31728555	31728556	-28.8606
chr15	31846319	31846320	-28.5714
chr15	32149797	32149798	42.1053
chr15	33023236	33023237	-50
chr15	33260840	33260841	-25.9592
chr15	33360194	33360195	-49.6976
chr15	39654379	39654380	-31.25
chr15	40545699	40545700	-45
chr15	41165481	41165482	-41.9279
chr15	41778655	41778656	-44.4444
chr15	42867138	42867139	-36.1111
chr15	45409557	45409558	42.0978
chr15	46122169	46122170	-47.166
chr15	46241810	46241811	-61.9048
chr15	51559991	51559992	26.9231
chr15	51560017	51560018	38.6067
chr15	53087486	53087487	61.5497
chr15	53087625	53087626	50
chr15	53087655	53087656	47.9167
chr15	53087658	53087659	52.0833
chr15	53088133	53088134	51.2195
chr15	53088152	53088153	61.4499
chr15	53088155	53088156	44.0379
chr15	53088162	53088163	58.6721
chr15	53088419	53088420	44.0794
chr15	53088450	53088451	40.0966
chr15	53088615	53088616	28.1165
chr15	53089885	53089886	52.6667
chr15	53089892	53089893	52
chr15	53093151	53093152	42.0259
chr15	53832853	53832854	-71.3073
chr15	53832863	53832864	-57.2156
chr15	55356530	55356531	-40
chr15	58593052	58593053	-26.6667
chr15	59639372	59639373	-54.375
chr15	63891954	63891955	48.9744
chr15	64444254	64444255	46.6667
chr15	65204326	65204327	-28.4348
chr15	65286587	65286588	-37.691
chr15	65559067	65559068	-33.3596
chr15	65688069	65688070	46.875
chr15	65688297	65688298	53.1746
chr15	65934265	65934266	-54.1667
chr15	68111940	68111941	66.875
chr15	68111946	68111947	53.7711
chr15	68121930	68121931	29.2683
chr15	68497856	68497857	27.5862
chr15	68504015	68504016	-34.375
chr15	68840230	68840231	-38.0952
chr15	69755670	69755671	-37.2784
chr15	69770990	69770991	-39.2857
chr15	70240711	70240712	-46.6667
chr15	70492168	70492169	36.6162
chr15	71048965	71048966	-43.8889
chr15	74102672	74102673	-27.7321
chr15	74155074	74155075	-53.3333
chr15	75080875	75080876	40.3226
chr15	75132238	75132239	32.3529
chr15	75661578	75661579	-28.394
chr15	76006124	76006125	-25.8065
chr15	77362148	77362149	-35.1442
chr15	78090909	78090910	40
chr15	78157318	78157319	30.7692
chr15	78615172	78615173	-36.0902
chr15	79153073	79153074	-43.2432
chr15	79471585	79471586	-54.902
chr15	83596814	83596815	-43.2127
chr15	84047965	84047966	43.75
chr15	85142930	85142931	-51.5152
chr15	85148128	85148129	-60.5013
chr15	85148148	85148149	-64.411
chr15	85148173	85148174	-56.3393
chr15	88934356	88934357	-29.6296
chr15	89921576	89921577	25.1687
chr15	89922531	89922532	29.7608
chr15	89922541	89922542	27.7778
chr15	89922557	89922558	38.8889
chr15	90030015	90030016	-35.0694
chr15	90608489	90608490	41.1674
chr15	90608511	90608512	58.2181
chr15	90895899	90895900	39.1304
chr15	93362601	93362602	-40.8333
chr15	93574708	93574709	-50
chr15	93703855	93703856	-36.3636
chr15	94347255	94347256	-40
chr15	96821350	96821351	-27.2727
chr15	96964714	96964715	54.7038
chr15	97629220	97629221	-27.6596
chr15	99671357	99671358	58.2051
chr15	99671400	99671401	40
chr15	99974928	99974929	-38.0952
chr15	99995301	99995302	-44.4947
chr15	100512614	100512615	-27.027
chr15	101253980	101253981	-45.4545
chr15	101254882	101254883	-25.8065
chr15	101389744	101389745	43.4286
chr15	102071331	102071332	-37.5
chr16	325371	325372	36.3636
chr16	399021	399022	-31.25
chr16	737699	737700	-26.2585
chr16	745973	745974	37.9503
chr16	877706	877707	29.0323
chr16	966629	966630	31.4103
chr16	1034117	1034118	-27.2727
chr16	1042455	1042456	-49.5671
chr16	1090136	1090137	53.0811
chr16	1111088	1111089	-33.3333
chr16	1125716	1125717	40.4798
chr16	1153420	1153421	32.4324
chr16	1153469	1153470	40.8907
chr16	1168423	1168424	-64.2857
chr16	1309928	1309929	38.7632
chr16	1477653	1477654	-56.3492
chr16	1486535	1486536	52.1739
chr16	1496568	1496569	-29.6296
chr16	1616743	1616744	26.3158
chr16	1660952	1660953	38.4615
chr16	2025867	2025868	-45.4545
chr16	2041449	2041450	50
chr16	2127686	2127687	-31.8182
chr16	2190885	2190886	41.9355
chr16	2247344	2247345	56.25
chr16	2287264	2287265	34.2857
chr16	2328444	2328445	45.9821
chr16	2349668	2349669	-31.8797
chr16	2349673	2349674	-31.8797
chr16	2488952	2488953	29.0737
chr16	2837838	2837839	34.9807
chr16	3016722	3016723	-48.545
chr16	3141246	3141247	28.125
chr16	3158508	3158509	-40.9962
chr16	3242908	3242909	-36.7465
chr16	3355974	3355975	-31.5789
chr16	3415049	3415050	-35.0267
chr16	3415123	3415124	-42.6332
chr16	3415145	3415146	-46.875
chr16	3415154	3415155	-42.8571
chr16	3415159	3415160	-59.3915
chr16	3415165	3415166	-52.2487
chr16	6070858	6070859	-45.2381
chr16	6732677	6732678	-69.0476
chr16	7555771	7555772	-25.4577
chr16	8960173	8960174	40.4854
chr16	8980481	8980482	40.36
chr16	10721580	10721581	-39.9068
chr16	10972586	10972587	33.5884
chr16	11157552	11157553	-37.5
chr16	11176233	11176234	-27.5
chr16	11764169	11764170	-29.1667
chr16	12191154	12191155	-32.5914
chr16	12616827	12616828	-39.3939
chr16	14465216	14465217	31.8182
chr16	15665653	15665654	-58.8692
chr16	19623553	19623554	-37.931
chr16	19849656	19849657	34.6237
chr16	20871116	20871117	-32.2129
chr16	22630841	22630842	-31.25
chr16	22630865	22630866	-31.25
chr16	23193657	23193658	40
chr16	23381721	23381722	-42.3851
chr16	25926520	25926521	-34.375
chr16	27065332	27065333	-28.4722
chr16	28022124	28022125	-39.4089
chr16	28077824	28077825	31.437
chr16	28917470	28917471	-35.559
chr16	28948215	28948216	-47.7551
chr16	29020293	29020294	-33.3333
chr16	29882345	29882346	41.1765
chr16	29912742	29912743	-75.641
chr16	30380823	30380824	-48.1982
chr16	30488285	30488286	-29.5455
chr16	30544649	30544650	-42.4965
chr16	30573053	30573054	-34.6429
chr16	30597317	30597318	-26.9231
chr16	30597350	30597351	-26.9231
chr16	30597820	30597821	-27.0739
chr16	30597826	30597827	-42.5366
chr16	30661556	30661557	-37.3077
chr16	30691298	30691299	-52.3392
chr16	31009243	31009244	-38.7097
chr16	31097473	31097474	-32.7286
chr16	31150268	31150269	-58.114
chr16	31251196	31251197	-26.6667
chr16	31368357	31368358	-39.5077
chr16	31374452	31374453	29.0323
chr16	31832533	31832534	-36.9697
chr16	34442591	34442592	-32.4324
chr16	34741188	34741189	-52.381
chr16	34968677	34968678	-35.8771
chr16	46401833	46401834	36.5747
chr16	46602984	46602985	-33.3333
chr16	46920123	46920124	-49.25
chr16	47403936	47403937	-31.2937
chr16	47404071	47404072	-39.2105
chr16	47961552	47961553	-37.5
chr16	49384543	49384544	38.6792
chr16	49800503	49800504	28.5714
chr16	49869333	49869334	-38.4783
chr16	49900799	49900800	30.4748
chr16	49918142	49918143	40.873
chr16	50308001	50308002	-36.1742
chr16	51796585	51796586	-32.197
chr16	52080148	52080149	-37.0536
chr16	53584303	53584304	34.8276
chr16	54275789	54275790	-26
chr16	54441827	54441828	-50
chr16	55909572	55909573	-40
chr16	56114547	56114548	-34.7826
chr16	56368194	56368195	28.3019
chr16	56701863	56701864	31.2374
chr16	56703832	56703833	52.2145
chr16	57460113	57460114	-44.1176
chr16	57658968	57658969	34.2857
chr16	57723795	57723796	-66.6667
chr16	57954634	57954635	-40.7407
chr16	58104053	58104054	30.4348
chr16	63324144	63324145	-38.9296
chr16	66587330	66587331	-47.1429
chr16	66729831	66729832	-28.548
chr16	67227085	67227086	-28.75
chr16	67270876	67270877	-56.9167
chr16	67271267	67271268	-31.3036
chr16	67271273	67271274	-36.4583
chr16	67271276	67271277	-33.3333
chr16	67683207	67683208	-43.5484
chr16	67683223	67683224	-41.2186
chr16	67683365	67683366	-38.0179
chr16	67683379	67683380	-48.7994
chr16	67683399	67683400	-51.9068
chr16	67683409	67683410	-39.5737
chr16	68670035	68670036	-26.6667
chr16	69761378	69761379	-63.3333
chr16	71382584	71382585	-27.4118
chr16	71382605	71382606	-45
chr16	72980480	72980481	-32.5
chr16	75753569	75753570	-39.6115
chr16	80420664	80420665	-34.2857
chr16	81477430	81477431	50
chr16	81546689	81546690	46.5517
chr16	81667472	81667473	-29.6429
chr16	81686852	81686853	37.7289
chr16	81726295	81726296	-36.8421
chr16	83442991	83442992	-27.5862
chr16	83715952	83715953	33.3333
chr16	84259093	84259094	26.6667
chr16	84346458	84346459	33.2837
chr16	84346476	84346477	28.1172
chr16	84353143	84353144	-29.6296
chr16	84454000	84454001	-35
chr16	84933883	84933884	-47.5926
chr16	85052755	85052756	42.1053
chr16	85271972	85271973	34.8794
chr16	85337136	85337137	68.0241
chr16	85409126	85409127	-30
chr16	85449862	85449863	-44.4444
chr16	85496965	85496966	31.8182
chr16	85620316	85620317	-56.25
chr16	85681611	85681612	28.5714
chr16	85689369	85689370	-30.303
chr16	85722243	85722244	71.4286
chr16	85777556	85777557	-35
chr16	86250673	86250674	-52
chr16	86402428	86402429	-42.3077
chr16	86404723	86404724	37.037
chr16	86527492	86527493	53.1818
chr16	86541055	86541056	37.5
chr16	86604380	86604381	31.8182
chr16	86605451	86605452	68.1319
chr16	86605478	86605479	54.6366
chr16	86605484	86605485	50.7653
chr16	86748878	86748879	-25.5184
chr16	87087125	87087126	46.1538
chr16	87090299	87090300	-53.0242
chr16	87584374	87584375	25.7143
chr16	87904461	87904462	37.5
chr16	88344374	88344375	-33.7037
chr16	88362030	88362031	-35.9262
chr16	88379638	88379639	31.0345
chr16	88448408	88448409	-47.8261
chr16	88521170	88521171	32.4755
chr16	88598808	88598809	-43.75
chr16	88776102	88776103	-56.25
chr16	88840463	88840464	-42.3688
chr16	88869035	88869036	-38.2536
chr16	88966651	88966652	-32.2581
chr16	88970375	88970376	-31.8182
chr16	89105515	89105516	-37.931
chr16	89338836	89338837	-31.4286
chr16	89775535	89775536	34.7826
chr16	90023438	90023439	27.5862
chr16	90161317	90161318	28.8889
chr16	90238114	90238115	-32.1429
chr16	90238129	90238130	-43.2028
chr17	397626	397627	-27.7778
chr17	641855	641856	25.2976
chr17	693745	693746	-40
chr17	698756	698757	-35.2941
chr17	986010	986011	-28.5714
chr17	991304	991305	37.2973
chr17	1359967	1359968	-32.1731
chr17	1359983	1359984	-33.9286
chr17	1375216	1375217	-45.3261
chr17	1375224	1375225	-52.1739
chr17	1375227	1375228	-45.3261
chr17	1375240	1375241	-45.5778
chr17	1387574	1387575	-42.1053
chr17	1835471	1835472	60.7742
chr17	2266365	2266366	-33.3333
chr17	2346243	2346244	-33.3333
chr17	2479002	2479003	-36.6667
chr17	2604974	2604975	-37.5
chr17	2652187	2652188	-61.25
chr17	2929561	2929562	36.6667
chr17	3080117	3080118	-75.3759
chr17	3080141	3080142	-75.3759
chr17	3595336	3595337	-33.3333
chr17	3698226	3698227	-31.25
chr17	4053212	4053213	-27.5
chr17	4804779	4804780	-38.7097
chr17	4812659	4812660	37.5947
chr17	4981195	4981196	-35.7143
chr17	5019782	5019783	-44.8276
chr17	5140265	5140266	-27.7778
chr17	6757251	6757252	-25.641
chr17	6925187	6925188	-39.6104
chr17	6950826	6950827	-44.8113
chr17	7233940	7233941	-50
chr17	7411824	7411825	-32
chr17	7892376	7892377	-47.8632
chr17	7906959	7906960	41.7497
chr17	7906986	7906987	36.3636
chr17	7966167	7966168	25.737
chr17	7998769	7998770	-39.1304
chr17	8018038	8018039	47.0588
chr17	8020188	8020189	-57.034
chr17	8272468	8272469	-29.3878
chr17	8788693	8788694	-48.5217
chr17	8839062	8839063	-37.9791
chr17	10103490	10103491	-58.9744
chr17	11353698	11353699	-37.5
chr17	11832170	11832171	-33.6438
chr17	12125438	12125439	44.4444
chr17	13825643	13825644	42.8571
chr17	15821269	15821270	47.2308
chr17	16323433	16323434	-32
chr17	16784450	16784451	-50
chr17	17754716	17754717	-28.5714
chr17	19950214	19950215	-38.4016
chr17	21274339	21274340	33.0808
chr17	21348389	21348390	-34.8901
chr17	21828282	21828283	-29.1667
chr17	21909463	21909464	-47.9638
chr17	25981504	25981505	-31.2057
chr17	26431558	26431559	-45.8333
chr17	27939758	27939759	-56.3218
chr17	27939763	27939764	-46.1538
chr17	27939769	27939770	-42.3077
chr17	27939787	27939788	-36.1538
chr17	29021555	29021556	52.6923
chr17	29157556	29157557	-47.0588
chr17	29298969	29298970	-56.25
chr17	29766420	29766421	-38.4615
chr17	30170537	30170538	-34.8837
chr17	30869214	30869215	-36.875
chr17	33568790	33568791	-46.1538
chr17	33776113	33776114	38.9864
chr17	35125360	35125361	-43.5065
chr17	35425365	35425366	-29.6502
chr17	36104154	36104155	31.5789
chr17	36452630	36452631	-47.6629
chr17	36827040	36827041	44.0927
chr17	37074817	37074818	-35.848
chr17	37321997	37321998	26.8293
chr17	39944457	39944458	-33.2533
chr17	40125607	40125608	-33.6609
chr17	40824405	40824406	-51.8519
chr17	41152792	41152793	-29.0323
chr17	41397793	41397794	-34.8751
chr17	41466317	41466318	-55.4656
chr17	41509158	41509159	-48.4472
chr17	41720177	41720178	-40
chr17	41723124	41723125	38.5271
chr17	41757468	41757469	-50.6667
chr17	42295643	42295644	36.5079
chr17	42403224	42403225	25.8065
chr17	43049894	43049895	-50.6586
chr17	44918778	44918779	69.8529
chr17	45773322	45773323	46.4286
chr17	45773569	45773570	-49.7742
chr17	45871692	45871693	61.9048
chr17	46672162	46672163	-35
chr17	46960742	46960743	39.1304
chr17	47936035	47936036	-29.5788
chr17	48225850	48225851	-47.1429
chr17	48266032	48266033	-35.6125
chr17	48551937	48551938	-31.3095
chr17	48663854	48663855	45.6522
chr17	48663868	48663869	50.1976
chr17	48771217	48771218	-50.6061
chr17	53779652	53779653	-28.2692
chr17	54892278	54892279	-51.9616
chr17	55908377	55908378	-30.4762
chr17	56744274	56744275	-49.3432
chr17	56744277	56744278	-46.3497
chr17	58206482	58206483	44.1667
chr17	59477296	59477297	28.5714
chr17	59486770	59486771	28
chr17	59573050	59573051	-54.232
chr17	60353239	60353240	35
chr17	60802263	60802264	-55.314
chr17	64280094	64280095	-38.0952
chr17	64984675	64984676	-49.026
chr17	65014292	65014293	-31.1111
chr17	65256992	65256993	-60.2963
chr17	66083103	66083104	26.3333
chr17	66243381	66243382	-28.7089
chr17	69995861	69995862	-34.4828
chr17	71474610	71474611	-44.7917
chr17	71969833	71969834	-28.0665
chr17	72115378	72115379	27.027
chr17	72211772	72211773	-33.3333
chr17	72375382	72375383	-49.6552
chr17	72447414	72447415	-54.5455
chr17	72462521	72462522	44.7154
chr17	72462690	72462691	32.3726
chr17	72462899	72462900	37.0379
chr17	72462911	72462912	46.0784
chr17	72462929	72462930	40.6863
chr17	72462942	72462943	43.3007
chr17	72463079	72463080	35.5172
chr17	72463093	72463094	51.275
chr17	72463114	72463115	39.1514
chr17	72781548	72781549	36
chr17	72787837	72787838	-42.3077
chr17	72849347	72849348	33.1867
chr17	72958471	72958472	-26.087
chr17	72999075	72999076	-33.5888
chr17	72999091	72999092	-29.6296
chr17	73123080	73123081	-34.7588
chr17	73576415	73576416	-44.1224
chr17	73885531	73885532	-29.4118
chr17	74072330	74072331	27.1129
chr17	74072332	74072333	36.7478
chr17	74072338	74072339	40.906
chr17	74072687	74072688	46.9822
chr17	74072702	74072703	27.8788
chr17	74072818	74072819	56.3889
chr17	74072840	74072841	71.0811
chr17	74072847	74072848	53.3784
chr17	74072866	74072867	62.2222
chr17	74072995	74072996	41.0464
chr17	74073456	74073457	62.5641
chr17	74073760	74073761	45.9787
chr17	74073772	74073773	38.2239
chr17	74073801	74073802	33.9024
chr17	74118444	74118445	-30.9322
chr17	74381605	74381606	28.8889
chr17	74564958	74564959	62.0968
chr17	74889714	74889715	28.2051
chr17	75084914	75084915	-38.0952
chr17	75276187	75276188	-36.8421
chr17	75279058	75279059	45.4545
chr17	75380499	75380500	25.6127
chr17	75567613	75567614	-45.2857
chr17	75567619	75567620	-51
chr17	75567634	75567635	-47
chr17	75695494	75695495	35.7143
chr17	76374326	76374327	-41.5966
chr17	76386537	76386538	29.6296
chr17	76437432	76437433	29.0323
chr17	76654133	76654134	-30
chr17	76778891	76778892	-32.5076
chr17	77104542	77104543	-44.4444
chr17	77104544	77104545	-41.3194
chr17	77104573	77104574	-41.3194
chr17	77161209	77161210	-50
chr17	77216282	77216283	26.087
chr17	77764206	77764207	47.8041
chr17	78047118	78047119	-32.2581
chr17	78056568	78056569	40.7407
chr17	78262250	78262251	-34.375
chr17	78395419	78395420	42.8571
chr17	78650767	78650768	-47.5
chr17	78847751	78847752	46.3748
chr17	78967665	78967666	-36.7965
chr17	78992354	78992355	-48.9433
chr17	79051131	79051132	26.7251
chr17	79058483	79058484	-35.6911
chr17	79067057	79067058	33.3333
chr17	79093258	79093259	28.5714
chr17	79093273	79093274	37.6833
chr17	79093279	79093280	40.9091
chr17	79093285	79093286	39.6313
chr17	79283365	79283366	43.319
chr17	79323873	79323874	-25.5183
chr17	79439156	79439157	-56.0623
chr17	79632858	79632859	28.4615
chr17	79634862	79634863	-36.9338
chr17	79657367	79657368	26.3158
chr17	79702368	79702369	-56.25
chr17	79762945	79762946	47.3684
chr17	79827716	79827717	-53.3333
chr17	79860417	79860418	29.6296
chr17	79887988	79887989	-32.1429
chr17	79979082	79979083	28.5714
chr17	80240854	80240855	-30.7692
chr17	80291104	80291105	35.5293
chr17	80291109	80291110	37.8378
chr17	80373874	80373875	-45
chr17	80417090	80417091	32.1429
chr17	80916608	80916609	-28.5714
chr17	81072447	81072448	-40
chr17	81099553	81099554	65.5882
chr18	73002	73003	-57.8947
chr18	2565826	2565827	-33.3333
chr18	5540568	5540569	-37.5727
chr18	5868778	5868779	-64.4737
chr18	5891678	5891679	-47.3146
chr18	5891680	5891681	-51.5345
chr18	7574002	7574003	-31.8296
chr18	8348531	8348532	-25.8065
chr18	10747224	10747225	-32.7731
chr18	13612077	13612078	40.2948
chr18	13680793	13680794	53.3469
chr18	13868540	13868541	27.5862
chr18	14163099	14163100	-35.2941
chr18	14658185	14658186	-36.6154
chr18	19063658	19063659	37.5
chr18	19577201	19577202	33.3333
chr18	21812219	21812220	-26.5152
chr18	29077017	29077018	-32.2581
chr18	29624262	29624263	-40
chr18	32956667	32956668	25.4545
chr18	34885165	34885166	-27.9915
chr18	34971300	34971301	-33.4866
chr18	34988727	34988728	-28.5714
chr18	35117942	35117943	50.5376
chr18	43608256	43608257	33.3333
chr18	43608264	43608265	37.5758
chr18	44237525	44237526	-34
chr18	44237545	44237546	-65.5
chr18	44237553	44237554	-67.8788
chr18	44237700	44237701	-63.1643
chr18	44237900	44237901	-36.8873
chr18	44237945	44237946	-45.3782
chr18	44775570	44775571	45.0044
chr18	44775885	44775886	65.2948
chr18	44782334	44782335	34.9265
chr18	44782584	44782585	54.1667
chr18	45552448	45552449	-26.6667
chr18	45566497	45566498	-33.3333
chr18	45846941	45846942	-43.5714
chr18	45857195	45857196	-39.0909
chr18	46107057	46107058	36.8421
chr18	46374695	46374696	46.6667
chr18	46528665	46528666	-54.1026
chr18	48256129	48256130	-33.3333
chr18	52533807	52533808	-50
chr18	52777962	52777963	-30.7692
chr18	54694384	54694385	-40
chr18	55052848	55052849	-31.5789
chr18	59273797	59273798	26.6667
chr18	59589258	59589259	-42.7731
chr18	60036663	60036664	-35.2941
chr18	60692725	60692726	-40.2525
chr18	64189627	64189628	-30
chr18	68051491	68051492	55.5556
chr18	68166503	68166504	-48.9362
chr18	68696068	68696069	-37.4359
chr18	68879234	68879235	-55.2795
chr18	69742716	69742717	-65.5462
chr18	69944317	69944318	-40.7576
chr18	70112108	70112109	48.7805
chr18	70367350	70367351	-48.5714
chr18	70367360	70367361	-49.8413
chr18	70367556	70367557	-38.0952
chr18	71465065	71465066	-45.4545
chr18	71497945	71497946	-25.8065
chr18	71497986	71497987	-37.931
chr18	72124811	72124812	76.1905
chr18	72962723	72962724	-26.6667
chr18	73168164	73168165	42.3214
chr18	74083558	74083559	-46.1538
chr18	74964029	74964030	40.6334
chr18	74964035	74964036	30.1887
chr18	75057116	75057117	-33.3333
chr18	76585070	76585071	28.5714
chr18	76781023	76781024	-34.6093
chr18	76828369	76828370	-38.8889
chr18	76828737	76828738	-43.6027
chr18	77157422	77157423	40.4945
chr18	77245098	77245099	37.7104
chr18	77349408	77349409	45
chr18	77548576	77548577	40.5365
chr18	77946415	77946416	-50
chr19	267910	267911	-27.2727
chr19	289408	289409	-42.4286
chr19	316584	316585	-26.9231
chr19	345221	345222	-40.7249
chr19	407454	407455	-53.1579
chr19	491402	491403	-29.1667
chr19	496178	496179	53.3333
chr19	496225	496226	54.9808
chr19	551288	551289	57.6389
chr19	551310	551311	56.9444
chr19	551323	551324	55.2632
chr19	602700	602701	-30.4348
chr19	641027	641028	-38.8889
chr19	829853	829854	-26.087
chr19	836584	836585	-30.4348
chr19	867904	867905	-30.7692
chr19	953522	953523	29.7475
chr19	991286	991287	-42.1498
chr19	991310	991311	-54.4686
chr19	991332	991333	-45.1186
chr19	996763	996764	32.381
chr19	1008038	1008039	-42.1053
chr19	1027390	1027391	28.4965
chr19	1045398	1045399	-33.1384
chr19	1071040	1071041	25.5319
chr19	1082926	1082927	-53.1674
chr19	1112400	1112401	-53.3333
chr19	1218186	1218187	-27.5862
chr19	1238427	1238428	-35.1382
chr19	1276787	1276788	-39.1304
chr19	1276805	1276806	-48.3766
chr19	1286948	1286949	39.605
chr19	1310779	1310780	-30.8333
chr19	1372497	1372498	-31.8182
chr19	1423672	1423673	-39.5238
chr19	1466702	1466703	43.4176
chr19	1483238	1483239	-57.8947
chr19	1491973	1491974	-29.6296
chr19	1495068	1495069	47.3684
chr19	1526825	1526826	-44.4444
chr19	1763428	1763429	33.3333
chr19	1826411	1826412	34.5788
chr19	1866162	1866163	-27.5862
chr19	1902107	1902108	-27.7778
chr19	1945774	1945775	-32.4324
chr19	2041830	2041831	-42.7989
chr19	2170866	2170867	39.1304
chr19	2240194	2240195	44.5455
chr19	2290066	2290067	26.087
chr19	2290250	2290251	35
chr19	2290254	2290255	35
chr19	2333922	2333923	-30.7692
chr19	2442019	2442020	-40
chr19	2495084	2495085	43.75
chr19	2588478	2588479	-28.3991
chr19	2625022	2625023	28.125
chr19	3187730	3187731	-27.5862
chr19	3201679	3201680	-29.2683
chr19	3210929	3210930	54.1667
chr19	3413790	3413791	-34.375
chr19	3586440	3586441	48.7059
chr19	3621782	3621783	27.2727
chr19	4052887	4052888	-34.7826
chr19	4184158	4184159	-38.1229
chr19	4282487	4282488	35.7588
chr19	4633488	4633489	38.0797
chr19	4705921	4705922	-30.7692
chr19	4912130	4912131	-49.6032
chr19	5115714	5115715	31.467
chr19	5179408	5179409	-33.3333
chr19	5225085	5225086	-27.2727
chr19	5468175	5468176	50
chr19	5537589	5537590	-71.4286
chr19	5687504	5687505	-53.7778
chr19	5760111	5760112	-66.1376
chr19	5905594	5905595	-45.8333
chr19	6019407	6019408	27.2727
chr19	6299990	6299991	-44.5934
chr19	6459034	6459035	32.5059
chr19	6736265	6736266	-39.2857
chr19	6736529	6736530	-41.1765
chr19	7277530	7277531	-28.5714
chr19	7601385	7601386	-35.2381
chr19	7659825	7659826	-26.1905
chr19	7685077	7685078	-38.8889
chr19	7685092	7685093	-38.8889
chr19	7852481	7852482	35.5326
chr19	7930936	7930937	-52
chr19	7985963	7985964	-32.2581
chr19	8186108	8186109	-37.3992
chr19	8215378	8215379	-34.4828
chr19	8511483	8511484	-42.8315
chr19	8511609	8511610	-45.5556
chr19	8676489	8676490	55.8704
chr19	8892899	8892900	-25.2319
chr19	8943032	8943033	-30.4348
chr19	8943037	8943038	-26.087
chr19	8943039	8943040	-26.087
chr19	8943041	8943042	-26.087
chr19	8943059	8943060	-26.087
chr19	8943063	8943064	-26.087
chr19	8943076	8943077	-30.4348
chr19	9271757	9271758	-27.7778
chr19	9435221	9435222	-30.7692
chr19	9517624	9517625	-60.582
chr19	9785338	9785339	31.5878
chr19	9785340	9785341	32.8266
chr19	9785350	9785351	41.5541
chr19	9976629	9976630	-46.0712
chr19	9988893	9988894	-29.9306
chr19	10070292	10070293	-43.8003
chr19	10191583	10191584	-39.3939
chr19	10217746	10217747	36.7916
chr19	10228036	10228037	44
chr19	10394717	10394718	-47.9167
chr19	10463036	10463037	-33.1933
chr19	10713882	10713883	28.0586
chr19	10949280	10949281	-68.0702
chr19	11002614	11002615	-43.254
chr19	11060595	11060596	28.5714
chr19	11146716	11146717	44.0171
chr19	11202699	11202700	50
chr19	11249054	11249055	46.4286
chr19	11375226	11375227	-41.2587
chr19	11375414	11375415	-39.8693
chr19	11625318	11625319	-32.1429
chr19	11649734	11649735	32.4536
chr19	11959913	11959914	-50
chr19	11959917	11959918	-60
chr19	11959927	11959928	-57.5
chr19	11959937	11959938	-52.5
chr19	11959940	11959941	-50
chr19	11959946	11959947	-52.5
chr19	11959958	11959959	-55.0272
chr19	11960168	11960169	-52.1739
chr19	12074353	12074354	-50.7663
chr19	12176544	12176545	-43.3333
chr19	12176554	12176555	-50
chr19	12305632	12305633	-37.4577
chr19	12305654	12305655	-51.0784
chr19	12305674	12305675	-34.8771
chr19	12624355	12624356	-30.7692
chr19	12758294	12758295	-70.1075
chr19	12758329	12758330	-58.8889
chr19	12758522	12758523	-53.8985
chr19	12758543	12758544	-50.0797
chr19	12758552	12758553	-62.201
chr19	12758562	12758563	-61.9165
chr19	12758752	12758753	-39.3798
chr19	12848694	12848695	-56.8376
chr19	12866568	12866569	-38.7097
chr19	12984810	12984811	-56.993
chr19	12984831	12984832	-45.4545
chr19	12984845	12984846	-45.5857
chr19	13213450	13213451	25.737
chr19	13228095	13228096	-43.2057
chr19	13228267	13228268	-33.9322
chr19	13895588	13895589	-25.5319
chr19	13972547	13972548	-40.7925
chr19	14033726	14033727	-51.4286
chr19	14116319	14116320	29.0323
chr19	14192931	14192932	-49.7738
chr19	14248561	14248562	61.8227
chr19	14637237	14637238	-29.1667
chr19	14720711	14720712	-30.5556
chr19	15090090	15090091	38.2647
chr19	15090125	15090126	41.3793
chr19	15090140	15090141	50
chr19	15795542	15795543	-25.8706
chr19	16221497	16221498	-38.8889
chr19	16221670	16221671	-39.977
chr19	16419726	16419727	28.9474
chr19	16607665	16607666	40.9946
chr19	16997032	16997033	-29.0323
chr19	17012510	17012511	-42.131
chr19	17034734	17034735	-39.8077
chr19	17183824	17183825	-34.7826
chr19	17247374	17247375	-33.3333
chr19	17320354	17320355	-53.099
chr19	17392565	17392566	57.5758
chr19	17404787	17404788	-41.8301
chr19	17404806	17404807	-49.1422
chr19	17404831	17404832	-41.2491
chr19	17439910	17439911	41.1765
chr19	17450400	17450401	-36.7898
chr19	17450441	17450442	-33.3333
chr19	17536220	17536221	-36.5854
chr19	17712436	17712437	-30.8333
chr19	17945946	17945947	39.0244
chr19	17983481	17983482	-31.8182
chr19	18026306	18026307	-40.8907
chr19	18053553	18053554	-43.5714
chr19	18053564	18053565	-45.4751
chr19	18053566	18053567	-45.4751
chr19	18065121	18065122	-43.4783
chr19	18112733	18112734	-50
chr19	18162772	18162773	48.3083
chr19	18258015	18258016	-31.0345
chr19	18507843	18507844	32.3129
chr19	18559918	18559919	-28.5714
chr19	18770202	18770203	35.1351
chr19	19221761	19221762	-54.4643
chr19	19256747	19256748	-50.3268
chr19	19326134	19326135	-36
chr19	19390747	19390748	46.6667
chr19	19748274	19748275	-54.1353
chr19	19767993	19767994	-37.5
chr19	20179294	20179295	-54.1667
chr19	20179311	20179312	-33.4465
chr19	20179336	20179337	-30.722
chr19	20348733	20348734	-30.303
chr19	20348885	20348886	-30.5556
chr19	20348915	20348916	-30.3571
chr19	20482477	20482478	-40.5195
chr19	21041186	21041187	-30
chr19	21182902	21182903	28.5714
chr19	21182920	21182921	28.5714
chr19	21182930	21182931	34.6939
chr19	22724306	22724307	-51.8908
chr19	23253186	23253187	-56.1538
chr19	23253201	23253202	-46.6667
[truncated: 2,482 more rows]

## Sheet: SIc_H7H9_DMS_107
Supplemental Table Ic. Individual CpG Sites Differentially Methylated Between Karyotypically Normal vs Abnormal Cells in both H7 and H9 Lines
CpG Site	H7	H9
chr20:39617863-39617864	26.0163	27.907
chr2:20869468-20869469	26.1538	69.6286
chr2:20869474-20869475	26.1538	73.3516
chr21:43146306-43146307	26.4706	50.4784
chr7:330944-330945	26.817	66.3636
chr2:20869484-20869485	27.9772	73.0769
chr12:54362089-54362090	28.3055	25.9259
chr15:45409557-45409558	28.4091	42.0978
chr4:13525130-13525131	28.8889	43.2384
chr21:34400470-34400471	28.9548	50
chr3:238317-238318	30.2752	29.2066
chr1:120154304-120154305	30.6667	26.087
chr2:20869026-20869027	33.71	61.996
chr21:44072937-44072938	34.6154	35.5204
chr7:329231-329232	34.6405	59.2949
chr2:149891203-149891204	37.2485	30.4348
chr4:13531236-13531237	38.4848	35.2472
chr14:37053260-37053261	38.806	86.3636
chr11:2292266-2292267	39.1705	49.2424
chr7:64126637-64126638	39.7024	36.3636
chr2:20870210-20870211	41.6667	61.2281
chr11:2291999-2292000	42.3246	37.6989
chr9:130908139-130908140	45.1613	30.9091
chr2:176932391-176932392	46.0407	37.6667
chr14:37053264-37053265	46.9281	82.5513
chr12:49319233-49319234	50.3846	61.5385
chr2:20869604-20869605	50.3891	81.2998
chr14:37053247-37053248	50.7463	92.2287
chr14:37053234-37053235	51.1636	92
chr14:37053245-37053246	52.8983	89.0029
chr14:37053249-37053250	52.8983	86.3636
chr7:752520-752521	55.8333	50
chr10:23492645-23492646	56.8896	39.6746
chr5:178487249-178487250	56.9444	62.521
chr5:178487279-178487280	57.8788	54.902
chr1:146552362-146552363	59.6491	78.8351
chr1:146552360-146552361	61.4035	45.7752
chr1:146552375-146552376	61.4035	53.3224
chr5:178487297-178487298	62.4847	58.4211
chr1:146552343-146552344	63.1579	69.4011
chr5:178487273-178487274	63.3333	54.902
chr5:178487247-178487248	63.7731	62.521
chr1:146552328-146552329	66.951	76.7724
chr11:34460572-34460573	71.3883	46.9565
chr10:23492606-23492607	75.5036	39.174
chrX:130263078-130263079	-79.1359	-37.5
chr1:243651183-243651184	-73.9743	-46.6667
chr12:34494224-34494225	-72.7987	-32.6829
chr1:243651149-243651150	-67.818	-65.5
chr12:34490461-34490462	-65.7262	-28.9474
chr1:243651142-243651143	-64.4874	-68.5
chr19:1045398-1045399	-64.1304	-33.1384
chr8:145638671-145638672	-60.1554	-42.735
chrX:13956990-13956991	-59.4502	-29.0909
chrX:13957002-13957003	-58.773	-29.0909
chr16:67683399-67683400	-57.9365	-51.9068
chr1:159899290-159899291	-56.1404	-79.1667
chrX:129117180-129117181	-55.793	-29.3313
chr17:8788693-8788694	-54.1342	-48.5217
chrX:129117176-129117177	-53.8462	-31.2057
chr19:49936982-49936983	-52.0595	-45.3634
chr11:94279026-94279027	-50	-37.9679
chrX:129117185-129117186	-50	-33.5866
chr8:49085070-49085071	-47.5134	-34.6398
chr20:25840521-25840522	-46.3906	-64.2857
chr17:40824405-40824406	-46.2857	-51.8519
chr1:11863036-11863037	-45.3041	-38.7582
chr19:1112400-1112401	-44.7409	-53.3333
chr9:101472728-101472729	-43.8525	-38.2866
chr15:55356530-55356531	-43.29	-40
chr9:124132895-124132896	-41.9139	-73.75
chr16:28917470-28917471	-41.8456	-35.559
chrX:103811087-103811088	-41.7373	-31.3994
chr1:152488312-152488313	-41.54	-56.3492
chr1:4941043-4941044	-41.2101	-49.2635
chr2:66618398-66618399	-40.625	-53.366
chr16:85620316-85620317	-39.4177	-56.25
chr3:123518805-123518806	-39.2857	-67.6236
chr1:11863021-11863022	-38.4615	-52.2727
chr16:67683379-67683380	-38.0952	-48.7994
chr16:67683409-67683410	-38.0058	-39.5737
chr1:25070766-25070767	-36.8595	-46.2034
chr19:39034757-39034758	-36.7521	-56.2201
chrX:130385209-130385210	-36.5424	-64.2857
chrX:129095121-129095122	-35.2941	-36.6589
chr19:49937020-49937021	-34.3126	-37.5
chr4:24919055-24919056	-33.3248	-45.9893
chr10:105420299-105420300	-32.7273	-27.5862
chr8:146025255-146025256	-32.5397	-40.6366
chr2:122495066-122495067	-31.9983	-42.4191
chr19:19748274-19748275	-31.9823	-54.1353
chrX:103534670-103534671	-31.9697	-39.6347
chr12:79439120-79439121	-31.8478	-43.0698
chr7:99406858-99406859	-31.5376	-46.5
chrX:99986749-99986750	-31.4543	-30.1587
chrX:103356942-103356943	-31.3636	-33.3333
chr19:13228095-13228096	-31.0256	-43.2057
chr7:105331136-105331137	-30.8005	-30.0952
chr11:64950897-64950898	-30.5215	-44.8036
chr19:35158533-35158534	-30.0662	-32.3391
chr17:7892376-7892377	-28.9706	-47.8632
chr19:56215435-56215436	-28.7879	-51.1264
chrX:106607870-106607871	-28.2164	-43.75
chrX:129118722-129118723	-27.7778	-41.0215
chrX:6850558-6850559	-27.0531	-36.0781
chr8:735278-735279	-27.027	-38.4615
chr19:8892899-8892900	-26.3889	-25.2319

## Sheet: SId_H7_DMS_ClosestGenes_6413
Supplemental Table Id. Closest Genes to Differentially Methylated Sites in H7 line (Normal vs Abnormal Karyotype)
# GREAT version 3.0.0
Species assembly: hg19
Association rule: Basal+extension: 5000 bp upstream, 1000 bp downstream, 50000 bp max extension, curated regulatory domains included
Methylation Difference (N vs AB)	Gene ID	Distance of DMS to Transcription Start Site of Closest Gene
Increased in AB	AANAT	(+13280), (+30229)
Increased in AB	AARS2	(-40227)
Increased in AB	AATK	(-13739), (+21215)
Increased in AB	ABAT	(+1883)
Increased in AB	ABCA3	(+18842)
Increased in AB	ABCB7	(+53)
Increased in AB	ABCB8	(+622)
Increased in AB	ABCC3	(-43871), (-39498), (-38106), (-21145), (+705), (+21917)
Increased in AB	ABCC8	(-39427)
Increased in AB	ABCD4	(+45591)
Increased in AB	ABCF3	(+43988)
Increased in AB	ABCG1	(+2980)
Increased in AB	ABHD2	(-27764)
Increased in AB	ABI1	(-39989)
Increased in AB	ABLIM2	(+46536)
Increased in AB	ABR	(-19299), (-19281), (-19257)
Increased in AB	ABT1	(-20033), (+562)
Increased in AB	ACAA1	(-1676), (-1644), (-1638), (-1636)
Increased in AB	ACAD9	(-20221)
Increased in AB	ACADL	(+4715)
Increased in AB	ACADVL	(-21815)
Increased in AB	ACAP3	(+11583)
Increased in AB	ACBD3	(-23658), (-23176)
Increased in AB	ACCSL	(+107)
Increased in AB	ACE	(+2169), (+2186)
Increased in AB	ACKR2	(+2397)
Increased in AB	ACKR6	(+19103)
Increased in AB	ACOT12	(-496)
Increased in AB	ACSF3	(-44009), (+7139)
Increased in AB	ACSL1	(+14656)
Increased in AB	ACSL6	(-6086)
Increased in AB	ACTC1	(-3616)
Increased in AB	ACTG1	(+17772)
Increased in AB	ACTL8	(-48172), (-25841), (+22146)
Increased in AB	ACTR3C	(+392), (+407), (+419), (+421), (+430), (+435), (+503), (+509), (+518), (+533), (+540), (+547), (+552)
Increased in AB	ACTR6	(-879)
Increased in AB	ACTRT1	(+15063)
Increased in AB	ACTRT2	(-9035), (-8879), (-8868), (-8694), (+7018)
Increased in AB	ACVR1B	(-28020)
Increased in AB	ACVRL1	(-56), (-39), (-32), (-28), (-25), (-17), (-14), (+16263)
Increased in AB	ADAM15	(+6327)
Increased in AB	ADAM19	(-35454), (-35435), (-35417), (-35410), (-1814), (+34541)
Increased in AB	ADAM7	(-25760)
Increased in AB	ADAM8	(+24765)
Increased in AB	ADAMDEC1	(+30981)
Increased in AB	ADAMTS1	(-10881), (+2037), (+2196)
Increased in AB	ADAMTS10	(+18442), (+21939)
Increased in AB	ADAMTS13	(+3255), (+13484)
Increased in AB	ADAMTS4	(+7896)
Increased in AB	ADAMTS7	(-433), (+30699)
Increased in AB	ADAMTS8	(+12944)
Increased in AB	ADAMTSL1	(+30970), (+31010)
Increased in AB	ADAMTSL4	(+3577), (+7626)
Increased in AB	ADAP1	(+31251), (+34574)
Increased in AB	ADARB1	(+23555)
Increased in AB	ADAT3	(+23786)
Increased in AB	ADC	(+46413)
Increased in AB	ADCK2	(-25827)
Increased in AB	ADCY7	(+34614)
Increased in AB	ADIG	(-28761)
Increased in AB	ADIPOQ	(-22581)
Increased in AB	ADPRHL1	(+16249)
Increased in AB	ADPRHL2	(+11271)
Increased in AB	ADRA1A	(+981)
Increased in AB	ADRA2A	(+432), (+437)
Increased in AB	ADRA2C	(-42537), (-15937)
Increased in AB	ADRM1	(-33191), (-5702), (+1337), (+20655)
Increased in AB	ADTRP	(+7700)
Increased in AB	AFAP1	(-42608)
Increased in AB	AFAP1L2	(-706), (-700)
Increased in AB	AGAP2	(+10556)
Increased in AB	AGAP3	(+29098)
Increased in AB	AGAP5	(-39842)
Increased in AB	AGBL2	(-48010)
Increased in AB	AGBL4	(-159), (-151), (-145), (-134), (-129)
Increased in AB	AGFG2	(+12181), (+29168)
Increased in AB	AGK	(-39404), (-39391), (-39362)
Increased in AB	AGO1	(-13558)
Increased in AB	AGO2	(+48786)
Increased in AB	AGPAT3	(+25935)
Increased in AB	AGRN	(+14181)
Increased in AB	AGRP	(-35085), (-20301)
Increased in AB	AGT	(-168)
Increased in AB	AGTRAP	(-16496)
Increased in AB	AHNAK	(+39776)
Increased in AB	AHRR	(+17879), (+17925)
Increased in AB	AJAP1	(+17026)
Increased in AB	AK1	(-561)
Increased in AB	AK7	(+8401)
Increased in AB	AKAP14	(-2639), (+46404), (+46433)
Increased in AB	AKAP8L	(-3810)
Increased in AB	AKIP1	(+25757)
Increased in AB	AKR7A2	(-3851)
Increased in AB	AKT1S1	(-25301)
Increased in AB	ALDH1A2	(+178)
Increased in AB	ALDH1A3	(+16649), (+16658)
Increased in AB	ALG13	(-37351)
Increased in AB	ALG3	(+18960)
Increased in AB	ALKBH5	(-35968)
Increased in AB	ALOX15	(+34762)
Increased in AB	ALPK3	(-1316)
Increased in AB	ALPL	(-40623), (-40579), (-40577), (+33067)
Increased in AB	ALX4	(-11717), (+6309), (+6637), (+6642), (+6677), (+6682), (+6687)
Increased in AB	AMN	(+26396)
Increased in AB	AMOTL1	(-788)
Increased in AB	AMOTL2	(+48118)
Increased in AB	AMPD2	(+9785)
Increased in AB	AMZ1	(+45058)
Increased in AB	ANAPC16	(-20420)
Increased in AB	ANAPC4	(-4497)
Increased in AB	ANAPC7	(+742)
Increased in AB	ANGPT1	(+555)
Increased in AB	ANGPT4	(+42651)
Increased in AB	ANGPTL4	(-21658), (-21161)
Increased in AB	ANK1	(-6910)
Increased in AB	ANK3	0
Increased in AB	ANKAR	(-1210), (-1204), (-1201), (-1199), (-1195), (-1190), (-1179), (-1117), (-1102), (-1100), (-1085), (-1076)
Increased in AB	ANKDD1B	(+5737), (+5988)
Increased in AB	ANKMY1	(+45141)
Increased in AB	ANKRD1	(+16742)
Increased in AB	ANKRD11	(+16975)
Increased in AB	ANKRD13B	(+19983), (+19994), (+20004), (+20023), (+24339), (+24365), (+24376)
Increased in AB	ANKRD23	(+26522), (+26572)
Increased in AB	ANKRD28	(-9959)
Increased in AB	ANKRD30A	(-1387)
Increased in AB	ANKRD30B	(+368)
Increased in AB	ANO1	(+33577)
Increased in AB	ANP32E	(+27941)
Increased in AB	ANPEP	(-10337)
Increased in AB	ANXA7	(+7915)
Increased in AB	AP1B1	(+25256)
Increased in AB	AP1M2	(-6471)
Increased in AB	AP2A1	(+39758)
Increased in AB	AP2S1	(+29327)
Increased in AB	AP5B1	(+696), (+827)
Increased in AB	APBA1	(+655)
Increased in AB	APC2	(+13876), (+15640), (+15650), (+15662), (+15668), (+17041), (+17071), (+17073), (+17144), (+17148), (+17154), (+17172), (+17178), (+17227), (+20105)
Increased in AB	APCDD1L	(-2627), (+43550), (+43674)
Increased in AB	APEH	(-22034), (-20951)
Increased in AB	APH1A	(-14142), (-13653), (-13439), (-13299), (-13136), (-12992)
Increased in AB	APLNR	(+439), (+468)
Increased in AB	APOA2	(+3330)
Increased in AB	APOBEC3G	(+12149), (+12257)
Increased in AB	APOBEC3H	(-8121), (-8013)
Increased in AB	APOC1	(-3735)
Increased in AB	APOOL	(-28025), (-28016)
Increased in AB	APOPT1	(+13952)
Increased in AB	AQP1	(+3401), (+3412), (+3510)
Increased in AB	AQP5	(-711), (-694), (-676)
Increased in AB	ARAP1	(-12446), (-12348), (+48120)
Increased in AB	ARF4	(-1229)
Increased in AB	ARF5	(-3869), (-3855), (-3845), (+850), (+866)
Increased in AB	ARHGAP1	(+663)
Increased in AB	ARHGAP12	(-1136)
Increased in AB	ARHGAP15	(+16475)
Increased in AB	ARHGAP23	(+46345)
Increased in AB	ARHGAP30	(+13654), (+18263)
Increased in AB	ARHGAP33	(+31187)
Increased in AB	ARHGAP42	(+39910)
Increased in AB	ARHGAP6	(+45014)
Increased in AB	ARHGDIA	(-308), (+1611), (+1839)
Increased in AB	ARHGEF1	(+37305)
Increased in AB	ARHGEF10L	(+42302)
Increased in AB	ARHGEF16	(-49877), (+29487), (+29507), (+29530), (+29597), (+29614), (+29647), (+35490)
Increased in AB	ARHGEF17	(-15553)
Increased in AB	ARHGEF4	(+46563)
Increased in AB	ARHGEF6	(+36960), (+37000)
Increased in AB	ARID1A	(-2056)
Increased in AB	ARID3A	(+30283)
Increased in AB	ARID5A	(+13474)
Increased in AB	ARL2BP	(+38558)
Increased in AB	ARL4A	(-9465)
Increased in AB	ARMCX1	(+2280), (+2882)
Increased in AB	ARMCX2	(-28210)
Increased in AB	ARPC5L	(-913)
Increased in AB	ARSA	(+7076)
Increased in AB	ARSI	(-29856)
Increased in AB	ART1	(+4999)
Increased in AB	ARVCF	(+49442)
Increased in AB	ARX	(+6797), (+30883)
Increased in AB	ASB2	(-24412), (-24399)
Increased in AB	ASB4	(+23524)
Increased in AB	ASB6	(+26633), (+26653)
Increased in AB	ASCL1	(+20884)
Increased in AB	ASCL2	(-85), (+182), (+457), (+468), (+478), (+480), (+502), (+505), (+587), (+599), (+603), (+626), (+658)
Increased in AB	ASCL3	(+6136)
Increased in AB	ASGR1	(-15746)
Increased in AB	ASIC1	(-1124)
Increased in AB	ASIC4	(-8448), (+403)
Increased in AB	ASPA	(+34767)
Increased in AB	ASPDH	(-8839)
Increased in AB	ASPSCR1	(+27174)
Increased in AB	ASTE1	(-211), (-193), (-187), (-182), (-179), (-175), (+186), (+197), (+204), (+226), (+320)
Increased in AB	ASXL3	(-35055)
Increased in AB	ATAD3A	(+15183)
Increased in AB	ATE1	(-46039)
Increased in AB	ATF3	(-1592)
Increased in AB	ATF5	(-25814)
Increased in AB	ATG13	(-1092)
Increased in AB	ATG16L2	(+7300)
Increased in AB	ATG4C	(-37847)
Increased in AB	ATG9B	(-4546), (+10873), (+10891), (+10903)
Increased in AB	ATP10A	(-6917)
Increased in AB	ATP11A	(+30791)
Increased in AB	ATP12A	(-8651)
Increased in AB	ATP1A3	(-3823), (+25375)
Increased in AB	ATP1B4	(+13454)
Increased in AB	ATP2A2	(+48020)
Increased in AB	ATP2A3	(+4505)
Increased in AB	ATP2B3	(-34183), (-30679), (+14352)
Increased in AB	ATP5EP2	(-20310), (-17405), (-16600), (-16577), (-16554), (-16457), (-16429), (-16420), (-16418), (-16108), (-16101), (-16094), (-16089), (-16080), (-16019), (-16002), (-15986), (-15984), (-15979), (-15970), (-15835), (+5713), (+8144), (+19247)
Increased in AB	ATP5G1	(-9075)
Increased in AB	ATP5G2	(-18723)
Increased in AB	ATP6AP2	(-23166), (+42726)
Increased in AB	ATP6V0A2	(+7690), (+7786)
Increased in AB	ATP6V1B1	(-30011), (-29798), (-29646), (-28932), (-28890), (-28822)
Increased in AB	ATP6V1C2	(-18685)
Increased in AB	ATP6V1F	(+9765), (+21471)
Increased in AB	ATP8B3	(-24179), (-15790), (-13745)
Increased in AB	ATP9A	(+15810)
Increased in AB	ATXN3L	(+452), (+8119)
Increased in AB	ATXN7	(+47603)
Increased in AB	ATXN7L3	(-12572), (-12553), (-12539)
Increased in AB	AUNIP	(+5471)
Increased in AB	AURKB	(-16339), (-16325), (-16257), (-16251), (-16219), (+10262), (+10281), (+10287)
Increased in AB	AVPR1A	(+1075)
Increased in AB	AVPR2	(-8028)
Increased in AB	AXIN2	(-33313)
Increased in AB	AZI1	(+43174)
Increased in AB	B3GALNT1	(+251), (+261), (+278), (+283), (+300), (+520), (+525), (+534), (+540), (+552), (+558), (+566)
Increased in AB	B3GNT5	(+12835)
Increased in AB	B3GNTL1	(-9040)
Increased in AB	B4GALNT3	(+26138)
Increased in AB	B4GALT3	(-13675), (+2629)
Increased in AB	BAG3	(+3426)
Increased in AB	BAI1	(+3952), (+4077), (+15788)
Increased in AB	BAI2	(-8962), (-8880), (+37589)
Increased in AB	BAIAP2	(-33908), (-16915), (-16888), (+9069), (+9397), (+36655), (+41997)
Increased in AB	BAK1	(+27411)
Increased in AB	BANP	(+18734)
Increased in AB	BARHL1	(+971)
Increased in AB	BARX1	(-704), (+5479), (+7416), (+32428), (+32441)
Increased in AB	BARX2	(-8657)
Increased in AB	BATF	(-14797), (+39086)
Increased in AB	BATF2	(+27507)
Increased in AB	BBC3	(-14764)
Increased in AB	BCAN	(-16138)
Increased in AB	BCAP31	(+17943)
Increased in AB	BCAS1	(+41624)
Increased in AB	BCAT1	(+5270)
Increased in AB	BCAT2	(+13006)
Increased in AB	BCL2	(+2009)
Increased in AB	BCL2L1	(+39392)
Increased in AB	BCL7A	(+27823)
Increased in AB	BCL7B	(-77), (-55), (-39)
Increased in AB	BDKRB1	(+30018), (+30057)
Increased in AB	BEGAIN	(-18400)
Increased in AB	BEX1	(+27752)
Increased in AB	BEX5	(-29809)
Increased in AB	BFAR	(+47564), (+47580)
Increased in AB	BFSP1	(+22950)
Increased in AB	BGN	(+7000), (+10504)
Increased in AB	BHLHE23	(-1386), (-1330), (-1309), (+33547), (+46449), (+46455)
Increased in AB	BHMT	(+696), (+737)
Increased in AB	BIN1	(-25946)
Increased in AB	BIRC7	(-9222)
Increased in AB	BLOC1S5-TXNDC5	(-1728)
Increased in AB	BMP1	(-623)
Increased in AB	BMP10	(+34059), (+34069)
Increased in AB	BMP7	(+34587)
Increased in AB	BMP8A	(+23256), (+23261), (+23265), (+23295), (+23300)
Increased in AB	BNC2	(-6561)
Increased in AB	BOD1L1	(-26927), (-26917), (-26889), (-26884)
Increased in AB	BOK	(+5342)
Increased in AB	BPIFA2	(-42745)
Increased in AB	BPIFB1	(-53)
Increased in AB	BPIFB3	(+9391)
Increased in AB	BPIFB4	(-16712), (+37496)
Increased in AB	BRCA1	(+6466)
Increased in AB	BRD1	(+36088)
Increased in AB	BRD9	(-34082), (-34070)
Increased in AB	BRF2	(+48087)
Increased in AB	BRI3	(-2758), (+24380), (+36992), (+47419)
Increased in AB	BRPF3	(+43052)
Increased in AB	BRWD3	(-33316)
Increased in AB	BSPRY	(-21733)
Increased in AB	BSX	(-20632)
Increased in AB	BTBD1	(-23383)
Increased in AB	BTBD17	(+11190)
Increased in AB	BTBD6	(-468)
Increased in AB	BTC	(-119)
Increased in AB	BTG1	(-44902)
Increased in AB	BZRAP1	(+3645), (+3651), (+3657), (+3661), (+3693), (+8309)
Increased in AB	C10orf25	(-40), (+99), (+106), (+120)
Increased in AB	C10orf35	(+9585)
Increased in AB	C11orf24	(-8783), (+14211)
Increased in AB	C11orf45	(+3037)
Increased in AB	C12orf49	(+44343)
Increased in AB	C12orf5	(-753)
Increased in AB	C14orf119	(-25794)
Increased in AB	C14orf144	(+5675), (+36050)
Increased in AB	C14orf166	(-11649)
Increased in AB	C14orf2	(+27350)
Increased in AB	C15orf48	(+35659)
Increased in AB	C16orf91	(+3590)
Increased in AB	C17orf62	(+13702)
Increased in AB	C17orf67	(+3726)
Increased in AB	C17orf70	(-28055), (-28042), (-28020), (+832), (+15597)
Increased in AB	C17orf85	(+13805)
Increased in AB	C17orf89	(-1785)
Increased in AB	C19orf10	(-47048)
Increased in AB	C19orf18	(-27621), (-27571), (-27565), (-27563), (-27554)
Increased in AB	C19orf25	(+8162), (+11040), (+11089), (+11095), (+11113), (+11119), (+11123), (+11194), (+11196), (+11226), (+12599), (+12605), (+12617), (+12627), (+14391)
Increased in AB	C19orf57	(+13266)
Increased in AB	C19orf59	(-6271), (-6266), (-6231), (-6220)
Increased in AB	C19orf77	(+22946), (+24355)
Increased in AB	C1GALT1	(-46279)
Increased in AB	C1QB	(+890)
Increased in AB	C1QC	(-4560)
Increased in AB	C1QL1	(+1202)
Increased in AB	C1QTNF8	(-30049), (-17965), (+13267)
Increased in AB	C1orf101	(-114), (-91), (+63), (+44324)
Increased in AB	C1orf159	(-26659), (-21361), (-911), (+788), (+822), (+829)
Increased in AB	C1orf174	(-23874), (+26827)
Increased in AB	C1orf191	(+15506), (+38297)
Increased in AB	C1orf198	(+46078)
Increased in AB	C1orf56	(+210), (+279), (+305), (+323), (+326), (+329), (+452), (+487), (+502), (+571), (+573), (+581), (+730), (+751)
Increased in AB	C21orf2	(-2747), (+12032)
Increased in AB	C2CD4A	(-300)
Increased in AB	C2CD4B	(+20036)
Increased in AB	C2orf81	(+3184)
Increased in AB	C2orf82	(+24814)
Increased in AB	C3	(+9726), (+9774)
Increased in AB	C5orf63	(-49422), (+531)
Increased in AB	C5orf64	(+21149), (+21174), (+21188)
Increased in AB	C7	(-29104)
Increased in AB	C7orf69	(+38135)
Increased in AB	C8A	(-35224)
Increased in AB	C8orf48	(-101), (-98), (-89), (-83), (-74), (-64), (-62)
Increased in AB	C8orf74	(+43782)
Increased in AB	C9orf156	(+32610)
Increased in AB	C9orf16	(+32767)
Increased in AB	C9orf69	(+1075)
Increased in AB	C9orf9	(+5216), (+5220)
Increased in AB	CA10	(-23194)
Increased in AB	CA4	(-11100), (-10797), (-10793)
Increased in AB	CA6	(-227)
Increased in AB	CA7	(+688)
Increased in AB	CABLES1	(+39005)
Increased in AB	CABLES2	(-26389), (-20398), (+19062)
Increased in AB	CABP1	(-41397)
Increased in AB	CACFD1	(-34737), (-24508)
Increased in AB	CACNA1B	(+407)
Increased in AB	CACNA1C	(-18301)
Increased in AB	CACNA1E	(+141)
Increased in AB	CACNA1G	(-10640), (-10324), (+8073), (+29526), (+33899), (+35291)
Increased in AB	CACNA1H	(-39032), (-26948), (+12136), (+32463)
Increased in AB	CACNA2D2	(+17454)
Increased in AB	CACNG1	(-21383)
Increased in AB	CACNG3	(+897), (+916), (+998), (+1011)
Increased in AB	CACNG4	(-49551)
Increased in AB	CACNG5	(+615)
Increased in AB	CACNG6	(+35922)
Increased in AB	CACTIN	(+13502)
Increased in AB	CAD	(+38062)
Increased in AB	CALCOCO1	(-29953), (+32392)
Increased in AB	CALM1	(-10934)
Increased in AB	CALML3	(+25241)
Increased in AB	CALN1	(-34183), (+44474)
Increased in AB	CAMK1G	(+39909)
Increased in AB	CAMK2A	(-222)
Increased in AB	CAMK2B	(+43910)
Increased in AB	CAMK2G	(-452)
Increased in AB	CAMSAP3	(-23380)
Increased in AB	CAND2	(+11423)
Increased in AB	CAPN15	(-30356), (-22113), (+26492), (+27877)
Increased in AB	CAPN9	(+21823), (+24710)
Increased in AB	CAPS	(-4569)
Increased in AB	CAPZB	(+42843)
Increased in AB	CARD10	(-6977), (+10070)
Increased in AB	CARD6	(+38964)
Increased in AB	CARKD	(+22934), (+25201)
Increased in AB	CARM1	(+24560)
Increased in AB	CARNS1	(-7257), (+6376)
Increased in AB	CASC5	(-16694)
Increased in AB	CASK	(-42089)
Increased in AB	CASKIN2	(+20186)
Increased in AB	CASP16	(+27786), (+27796), (+27800)
Increased in AB	CAT	(+101), (+109), (+115), (+143), (+148), (+150)
Increased in AB	CBFA2T2	(-19191)
Increased in AB	CBFA2T3	(-26725), (-1155)
Increased in AB	CBLN4	(-62), (+1525)
Increased in AB	CBR3	(+22690)
Increased in AB	CBS	(+20826)
Increased in AB	CBX2	(+12139), (+13792)
Increased in AB	CBX4	(-5128), (-981)
Increased in AB	CBX8	(+5192), (+6845)
Increased in AB	CCDC107	(-1743)
Increased in AB	CCDC108	(-16484), (-16387), (-16384), (-16380), (-16367), (-16158), (-16148), (-16136), (-16117), (+9307)
Increased in AB	CCDC110	(+36739)
Increased in AB	CCDC12	(-28189), (-23491)
Increased in AB	CCDC135	(-4916)
Increased in AB	CCDC155	(+11934)
Increased in AB	CCDC33	(-7448)
Increased in AB	CCDC40	(+46091)
Increased in AB	CCDC61	(+20363)
Increased in AB	CCDC64B	(+582), (+729)
Increased in AB	CCDC88C	(+33020), (+38187)
Increased in AB	CCDC89	(-32770), (-26737)
Increased in AB	CCKAR	(+4625), (+4648)
Increased in AB	CCM2L	(-29667)
Increased in AB	CCNC	(-13816)
Increased in AB	CCND1	(+13712)
Increased in AB	CCNY	(+31975)
Increased in AB	CCR6	(-5991)
Increased in AB	CCSER2	(-34708)
Increased in AB	CD101	(-40327), (-18924), (+16516)
Increased in AB	CD160	(-23762), (-7149)
Increased in AB	CD163L1	(+12992)
Increased in AB	CD22	(+12072)
Increased in AB	CD247	(-25075)
Increased in AB	CD300E	(-8733)
Increased in AB	CD320	(+6088)
Increased in AB	CD40	(+37987)
Increased in AB	CD40LG	(-12860)
Increased in AB	CD5	(+45090)
Increased in AB	CD63	(+2854)
Increased in AB	CD7	(-5247), (+34623)
Increased in AB	CD79A	(-16130)
Increased in AB	CD79B	(-12685)
Increased in AB	CD81	(+41972)
Increased in AB	CD83	(+24557)
Increased in AB	CD8A	(+19542), (+19544), (+19582)
Increased in AB	CD99L2	(-8815)
Increased in AB	CDC14B	(+18311)
Increased in AB	CDC23	(-28882), (-28879), (-28877), (-28873), (-28865), (-28847), (-28844), (-28840)
Increased in AB	CDC42	(+37197)
Increased in AB	CDC42EP1	(-33928)
Increased in AB	CDC42EP2	(+4828)
Increased in AB	CDC42EP4	(-26931)
Increased in AB	CDC42SE1	(+319)
Increased in AB	CDC5L	(-33972)
Increased in AB	CDCP1	(+853)
Increased in AB	CDH1	(+7822), (+7856)
Increased in AB	CDH11	(-1626)
Increased in AB	CDH13	(+26883)
Increased in AB	CDH15	(+22665), (+25553)
Increased in AB	CDH16	(+18748)
Increased in AB	CDH20	(+2447)
Increased in AB	CDH22	(+2077), (+40683)
Increased in AB	CDH24	(-11433)
Increased in AB	CDH4	(+9691)
Increased in AB	CDIP1	(-23061)
Increased in AB	CDK3	(+16513)
Increased in AB	CDK5R1	(-547), (+4993)
Increased in AB	CDK5R2	(+490), (+22065)
Increased in AB	CDKN1C	(+16657), (+16661), (+16702), (+16722)
Increased in AB	CDV3	(+80)
Increased in AB	CDX2	(+6686), (+17789), (+20220)
Increased in AB	CEACAM19	(-5384)
Increased in AB	CEACAM4	(-17274)
Increased in AB	CEACAM5	(-1524)
Increased in AB	CEACAM7	(+41580)
Increased in AB	CEACAM8	(-20183)
Increased in AB	CEBPD	(-24017)
Increased in AB	CECR1	(+42131), (+49682)
Increased in AB	CECR5	(-20581), (-13030), (+24114)
Increased in AB	CELA3B	(-25543)
Increased in AB	CENPF	(-43910)
Increased in AB	CENPI	(-9978)
Increased in AB	CENPM	(-10651), (-10642), (-10631), (-10616)
Increased in AB	CENPO	(-49109)
Increased in AB	CEP164	(+804)
Increased in AB	CEP170B	(-48145), (+14264), (+17695), (+24319), (+29602)
Increased in AB	CEP19	(+47550)
Increased in AB	CEP72	(-46394), (-46375), (-46353), (-10201)
Increased in AB	CETN2	(-545), (+12885), (+12910)
Increased in AB	CFD	(+24591)
Increased in AB	CGB2	(+422)
Increased in AB	CGN	(-19587)
Increased in AB	CH25H	(-1153)
Increased in AB	CHAD	(-227), (-185)
Increased in AB	CHADL	(+2625), (+2712), (+2719), (+2721), (+2747), (+2759)
Increased in AB	CHAF1B	(+37005)
Increased in AB	CHD2	(-18320)
Increased in AB	CHD7	(-914)
Increased in AB	CHDH	(-1178)
Increased in AB	CHFR	(-20996), (-20990), (-20981), (-20973), (-20967)
Increased in AB	CHGA	(+29044)
Increased in AB	CHGB	(-9990)
Increased in AB	CHI3L1	(-28311)
Increased in AB	CHI3L2	(+22172)
Increased in AB	CHIT1	(+14611)
Increased in AB	CHL1	(+21), (+39), (+868), (+880), (+1034), (+1046), (+1055), (+1068), (+1321), (+1359), (+1469), (+1484), (+1486), (+1488), (+1504), (+1513), (+1719)
Increased in AB	CHML	(+25734)
Increased in AB	CHMP1B	(-1136)
Increased in AB	CHMP6	(-2834), (+9413), (+26406), (+26433)
Increased in AB	CHPF	(-5555)
Increased in AB	CHRAC1	(-4958), (+30865)
Increased in AB	CHRM2	(+1647)
Increased in AB	CHRNA10	(+21254)
Increased in AB	CHRNA2	(+5411)
Increased in AB	CHRNA3	(+2333), (+2374)
Increased in AB	CHRNA4	(-21997), (-12309), (+11673), (+19505)
Increased in AB	CHRNB2	(+740)
Increased in AB	CHRNE	(+3738)
Increased in AB	CHST11	(-48224), (-48147)
Increased in AB	CHST3	(-41780)
Increased in AB	CHST7	(+33244)
Increased in AB	CHST8	(+8158), (+43418)
Increased in AB	CIB1	(+943)
Increased in AB	CIDEA	(-16811)
Increased in AB	CISD2	(+611)
Increased in AB	CISH	(+356)
Increased in AB	CKAP5	(+19580)
Increased in AB	CKM	(+7980)
Increased in AB	CLCA2	(-2505)
Increased in AB	CLCN2	(+12435), (+12439)
Increased in AB	CLCN4	(-27537), (+30957)
Increased in AB	CLCNKB	(+33122)
Increased in AB	CLDN14	(+29839)
Increased in AB	CLDND1	(+6367)
Increased in AB	CLEC11A	(-4953), (-4920), (-4916), (+12732)
Increased in AB	CLEC14A	(+235), (+262), (+269), (+899), (+947), (+996), (+1043), (+1047), (+1063), (+1067), (+1088), (+1101), (+1115), (+44782)
Increased in AB	CLEC18A	(+27265)
Increased in AB	CLEC19A	(-764)
Increased in AB	CLEC4M	(+25117), (+25136), (+26119), (+26123), (+26133)
Increased in AB	CLIP1	(-40257)
Increased in AB	CLSTN3	(+32692), (+32694), (+32722), (+32724)
Increased in AB	CMA1	(+2715)
Increased in AB	CMC1	(-41734)
Increased in AB	CMIP	(+11859)
Increased in AB	CMPK1	(+9282)
Increased in AB	CMPK2	(+793)
Increased in AB	CMTM4	(+1490)
Increased in AB	CNFN	(-33502), (-33479), (-33465), (-33463), (-33453), (-33103), (-33091), (-33080), (-33063), (-32894), (-32887), (-32880), (-32864), (-32860), (-32853), (-32847)
Increased in AB	CNN3	(+1520)
Increased in AB	CNNM3	(+1212), (+1262)
Increased in AB	CNOT3	(+11518)
Increased in AB	CNOT6	(-23697)
Increased in AB	CNST	(+16049)
Increased in AB	CNTN2	(-48831), (+22011)
Increased in AB	COA3	(+14276)
Increased in AB	COL13A1	(+40991)
Increased in AB	COL16A1	(-22127), (+11346)
Increased in AB	COL18A1	(-27712)
Increased in AB	COL19A1	(+1015)
Increased in AB	COL20A1	(+48696)
Increased in AB	COL4A1	(+1889), (+8009), (+8050), (+8078), (+8537)
Increased in AB	COL4A2	(-2007)
Increased in AB	COL5A1	(-42934)
Increased in AB	COL6A1	(+12246)
Increased in AB	COL8A2	(+25074)
Increased in AB	COL9A3	(-8574)
Increased in AB	COLQ	(+927)
Increased in AB	COMP	(+13486), (+13524), (+13533), (+13948), (+13961), (+13973), (+13988), (+13994)
Increased in AB	COMT	(+326), (+332), (+337)
Increased in AB	CORO1B	(-316)
Increased in AB	CORO6	(+5055), (+5066), (+5092), (+9408), (+9427), (+9437), (+9448)
Increased in AB	COX4I2	(-18857), (+45618)
Increased in AB	COX7B	(-2615)
Increased in AB	CPD	(-1941)
Increased in AB	CPEB1	(-581), (-578)
Increased in AB	CPLX3	(+309)
Increased in AB	CPLX4	(+18547)
Increased in AB	CPNE5	(+664)
Increased in AB	CPNE7	(+419), (+437), (+32808), (+36130)
Increased in AB	CPSF1	(-1700)
Increased in AB	CPSF7	(+650)
Increased in AB	CPT2	(-11495), (-11484)
Increased in AB	CPXCR1	(+30416)
Increased in AB	CPXM1	(-4317)
Increased in AB	CPXM2	(+8774)
Increased in AB	CPZ	(+7162)
Increased in AB	CRABP1	(-17493)
Increased in AB	CRAMP1L	(+44562)
Increased in AB	CRB2	(+27540)
Increased in AB	CREBBP	(-9449), (+38465)
Increased in AB	CREG1	(+10154)
Increased in AB	CRELD2	(+10491)
Increased in AB	CRHBP	(+426)
Increased in AB	CRHR2	(-40205), (-4984)
Increased in AB	CRIP1	(-6224), (-5914), (+30), (+46), (+70), (+74), (+1495)
Increased in AB	CRIP2	(+7131), (+7441)
Increased in AB	CRIPAK	(+11887), (+11890), (+11893), (+12876), (+12880), (+12882), (+13125), (+13136), (+13679)
Increased in AB	CRISPLD2	(+7061)
Increased in AB	CRMP1	(-25034)
Increased in AB	CROCC	(+432)
Increased in AB	CROT	(-50)
Increased in AB	CRTC1	(+27094)
Increased in AB	CRY2	(+29238)
Increased in AB	CRYAA	(+4321), (+4359)
Increased in AB	CRYBA2	(-38803)
Increased in AB	CRYBB2	(+38887)
Increased in AB	CRYBB3	(-29006)
Increased in AB	CRYGS	(+23022)
Increased in AB	CRYZ	(-89), (-52), (-8), (+10), (+17), (+83), (+100)
Increased in AB	CSF1	(+13064)
Increased in AB	CSF1R	(-39939)
Increased in AB	CSF3R	(-34281), (-3693), (+926), (+936)
Increased in AB	CSH1	(+6917)
Increased in AB	CSH2	(+24461), (+24475), (+24482), (+24488), (+24492), (+24500), (+24504), (+24511), (+24537), (+24542), (+24548), (+24550)
Increased in AB	CSNK1D	(-9248)
Increased in AB	CSNK1G2	(-12025)
Increased in AB	CSPG4	(-14786)
Increased in AB	CSTB	(+1021)
Increased in AB	CSTF2	(+41891)
Increased in AB	CTC1	(+21107), (+21121), (+21189), (+21195), (+21227)
Increased in AB	CTCFL	(-4154), (+10723)
Increased in AB	CTDP1	(+22824)
Increased in AB	CTDSPL	(-12861)
Increased in AB	CTH	(-34399)
Increased in AB	CTIF	(+41806), (+41851)
Increased in AB	CTPS1	(+41238)
Increased in AB	CTSA	(-889)
Increased in AB	CTSB	(-47696)
Increased in AB	CTSG	(+1708)
Increased in AB	CTSH	(-43690)
Increased in AB	CTSW	(+5074)
Increased in AB	CTU2	(+31156)
Increased in AB	CTXN1	(-5454)
Increased in AB	CUL1	(-3756)
Increased in AB	CUX1	(-407), (+43333)
Increased in AB	CWH43	(+43731)
Increased in AB	CXCL1	(+73), (+75), (+87), (+90), (+106)
Increased in AB	CXCL2	(-69)
Increased in AB	CXCR2	(-45920)
Increased in AB	CXXC1	(-20131), (-20127), (-20104), (-20090)
Increased in AB	CXXC11	(+39525)
Increased in AB	CXorf23	(-23438)
Increased in AB	CYB561	(+5015), (+5056)
Increased in AB	CYGB	(+14074)
Increased in AB	CYP11A1	(-4366)
Increased in AB	CYP11B2	(-23698)
Increased in AB	CYP19A1	(-3379), (-3376), (-3374), (-3368), (-3365), (-3354), (-3345), (-3331), (-3284)
Increased in AB	CYP1B1	(+2461), (+37677)
Increased in AB	CYP26A1	(+1726), (+23381), (+23642), (+23683), (+23685)
Increased in AB	CYP27B1	(+803)
Increased in AB	CYP2D6	(-1643)
Increased in AB	CYP2R1	(+1139)
Increased in AB	CYP2W1	(+8581), (+17623), (+32762)
Increased in AB	CYTH1	(-16435)
Increased in AB	CYTIP	(-22079)
Increased in AB	D2HGDH	(-12462)
Increased in AB	DACH2	(+12210)
Increased in AB	DACT3	(-649)
Increased in AB	DAD1	(+593)
Increased in AB	DAGLB	(+12257)
Increased in AB	DAO	(+32033)
Increased in AB	DAZAP1	(-988)
Increased in AB	DAZL	(+49590)
Increased in AB	DCAF5	(-31846)
Increased in AB	DCHS1	(+25015), (+25102), (+25296), (+25303), (+25305), (+25309), (+25311), (+25313), (+25322), (+28398)
Increased in AB	DCP1B	(-30751)
Increased in AB	DCST2	(+15634)
Increased in AB	DCTN1	(-34178)
Increased in AB	DDIT4	(+8511)
Increased in AB	DDOST	(-24505)
Increased in AB	DDX20	(+23697)
Increased in AB	DDX3X	(-18756), (+43822), (+43852)
Increased in AB	DDX41	(-39355)
Increased in AB	DEFA6	(+35551)
Increased in AB	DEFB1	(-12503), (+38139)
Increased in AB	DEFB115	(+16745)
Increased in AB	DEFB116	(+34176)
Increased in AB	DEFB123	(+2182), (+28669)
Increased in AB	DEFB124	(+3825), (+30312)
Increased in AB	DEFB136	(+18908), (+32277)
Increased in AB	DEGS2	(+1363)
Increased in AB	DENND1A	(-44744)
Increased in AB	DENND2A	(-6550)
Increased in AB	DENND4A	(-48560)
Increased in AB	DENND5B	(+5708)
Increased in AB	DENND6B	(+8308)
Increased in AB	DFFB	(+16177)
Increased in AB	DGAT2	(+12198)
Increased in AB	DGCR2	(+2476)
Increased in AB	DGKB	(+419), (+429), (+443), (+547)
Increased in AB	DGKD	(+1066), (+1078)
Increased in AB	DGKE	(-3929)
Increased in AB	DGKG	(-44510)
Increased in AB	DGKH	(-6143)
Increased in AB	DGUOK	(-755)
Increased in AB	DHH	(+530), (+592), (+596), (+607), (+635), (+3532), (+3662), (+3740)
Increased in AB	DHODH	(-26685)
Increased in AB	DHX34	(+48525)
Increased in AB	DHX58	(+8890), (+8939), (+11137)
Increased in AB	DIP2C	(+35483)
Increased in AB	DIS3L	(-519)
Increased in AB	DISP2	(+10007), (+10018), (+10028), (+10037), (+10040)
Increased in AB	DKC1	(+507), (+509), (+515)
Increased in AB	DKK1	(+2416)
Increased in AB	DKK3	(-39971)
Increased in AB	DLG5	(-12385)
Increased in AB	DLGAP5	(-49396), (-49393)
Increased in AB	DLK1	(-20230)
Increased in AB	DLL1	(+13428)
Increased in AB	DLX1	(+6839)
Increased in AB	DLX2	(-6348), (-5243), (+10835)
Increased in AB	DLX3	(+22709)
Increased in AB	DLX4	(-28278), (+3341)
Increased in AB	DLX6	(-9107)
Increased in AB	DMAP1	(+24984), (+28202)
Increased in AB	DMBT1	(-1376)
Increased in AB	DMKN	(+2735)
Increased in AB	DMRT2	(-8147), (-4310), (-4300), (-3487), (+361), (+939), (+948), (+2936), (+3069), (+3385), (+3403), (+3407)
Increased in AB	DMRT3	(-1066)
Increased in AB	DMRTA2	(-6931), (-3127), (-3113), (-3056), (+5172), (+7854)
Increased in AB	DMRTB1	(+11313), (+11316), (+23641)
Increased in AB	DMTN	(+8505), (+8541)
Increased in AB	DNA2	(+1505), (+1514)
Increased in AB	DNAH1	(+1977), (+2022)
Increased in AB	DNAH10	(-42487), (-42391)
Increased in AB	DNAI2	(-46056), (+34921)
Increased in AB	DNAJB2	(+15930), (+15954)
Increased in AB	DNAJB8	(-20271), (-18782), (-14146)
Increased in AB	DNAJC16	(+6551)
Increased in AB	DNAJC5	(-20501)
Increased in AB	DNAL4	(-34147)
Increased in AB	DNASE2	(+33022)
Increased in AB	DNLZ	(+24324)
Increased in AB	DNM1	(-10352)
Increased in AB	DNM2	(-11101)
Increased in AB	DNMT3A	(-24345)
Increased in AB	DOCK11	(+49053), (+49079)
Increased in AB	DOCK9	(+11802)
Increased in AB	DOHH	(-11119)
Increased in AB	DOPEY2	(-6933)
Increased in AB	DPEP1	(-12016), (-8694), (+3277)
Increased in AB	DPEP2	(+7508)
Increased in AB	DPEP3	(-12249)
Increased in AB	DPF2	(-11706)
Increased in AB	DPH5	(+2813)
Increased in AB	DPH7	(+896), (+6615)
Increased in AB	DPM3	(-14202)
Increased in AB	DPP9	(+6445)
Increased in AB	DPT	(+10699), (+10781)
Increased in AB	DPYSL2	(+45971)
Increased in AB	DQX1	(+10168)
Increased in AB	DRAXIN	(+27930)
Increased in AB	DRP2	(-28284), (+32929)
Increased in AB	DSC3	(+1377), (+1792)
Increased in AB	DSCAML1	(+1563)
Increased in AB	DSP	(+35952)
Increased in AB	DTX1	(+42438), (+49433), (+49454)
Increased in AB	DTX4	(-27802), (-27791)
Increased in AB	DUOX1	(-871), (-842)
Increased in AB	DUOX2	(-3199), (-3143), (-3133), (-3119), (-3116), (-3113), (-3097), (-3095), (-2838), (-2811), (-2793)
Increased in AB	DUOXA1	(+768), (+797)
Increased in AB	DUOXA2	(+2633), (+2651), (+2678), (+2935), (+2937), (+2953), (+2956), (+2959), (+2973), (+2983), (+3039)
Increased in AB	DUS1L	(-17639)
Increased in AB	DUSP12	(-9682)
Increased in AB	DUSP14	(-13265)
Increased in AB	DUSP23	(-28), (+303)
Increased in AB	DUSP6	(+2143)
Increased in AB	DUSP7	(+12125)
Increased in AB	DUXA	(-4429), (+14646)
Increased in AB	DVL1	(-5193)
Increased in AB	E2F3	(+2629)
Increased in AB	E2F6	(-16022)
Increased in AB	EBF2	(-5535), (-3241)
Increased in AB	ECE1	(-28983), (-21490), (-16938), (+651)
Increased in AB	EDN2	(+33648)
Increased in AB	EDNRB	(-71), (-55), (-17), (+25), (+29), (+49), (+320), (+339), (+342), (+367)
Increased in AB	EEF1D	(-1904)
Increased in AB	EFCAB12	(+24569)
Increased in AB	EFCAB13	(-160), (+92), (+133), (+140)
Increased in AB	EFCAB8	(+49138)
Increased in AB	EFCC1	(-8135), (-7860)
Increased in AB	EFHD1	(-26725)
Increased in AB	EFNA2	(-1821), (+393), (+463), (+560), (+27579), (+37454)
Increased in AB	EFNB1	(+31167)
Increased in AB	EGFR	(+49603)
Increased in AB	EGR3	(-46134)
Increased in AB	EHF	(-31853)
Increased in AB	EHHADH	(-28719), (-28700), (-28688), (-28685)
Increased in AB	EIF1	(-7602)
Increased in AB	EIF1AX	(-23157)
Increased in AB	EIF1B	(+1204), (+1237), (+1248)
Increased in AB	EIF2B3	(-4767)
Increased in AB	EIF3G	(+4138)
Increased in AB	EIF3K	(+3658)
Increased in AB	EIF6	(-9419), (-3806)
Increased in AB	ELAC2	(-13975), (-13968)
Increased in AB	ELAVL3	(+177)
Increased in AB	ELF4	(+38863)
Increased in AB	ELFN1	(-48278)
Increased in AB	ELFN2	(+14415), (+14425), (+27364), (+48171)
Increased in AB	ELN	(-9210)
Increased in AB	EMC10	(+25269)
Increased in AB	EMC7	(-637)
Increased in AB	EMC8	(+49726)
Increased in AB	EMD	(-1068)
Increased in AB	EMILIN3	(-49705), (-557)
Increased in AB	EMP2	(-23823), (+3929)
Increased in AB	EMX1	(+31133)
Increased in AB	EMX2	(-11071), (-9383), (-9368), (+10772)
Increased in AB	EN1	(+14791), (+14931), (+14939), (+14952), (+38312)
Increased in AB	ENDOV	(+16955)
Increased in AB	ENG	(+27968)
Increased in AB	ENGASE	(+24636)
Increased in AB	ENPP7	(-33905)
Increased in AB	ENSG00000113811	(-47341)
Increased in AB	ENSG00000129951	(+2172)
Increased in AB	ENSG00000166329	(+18734), (+37562)
Increased in AB	ENSG00000167765	(-416), (-393)
Increased in AB	ENSG00000168824	(-3018)
Increased in AB	ENSG00000171282	(-27168), (-10579), (+3283), (+4191), (+4233), (+17351), (+31905), (+34220), (+36888)
Increased in AB	ENSG00000173213	(-37027)
Increased in AB	ENSG00000178404	(+18934)
Increased in AB	ENSG00000182319	(-17214)
Increased in AB	ENSG00000183748	(+27742)
Increased in AB	ENSG00000205147	(+674), (+26975)
Increased in AB	ENSG00000226321	(+29542)
Increased in AB	ENSG00000249773	(-348), (-315)
Increased in AB	ENSG00000251246	(-6135)
Increased in AB	ENSG00000256591	(-795)
Increased in AB	ENSG00000257355	(-6597)
Increased in AB	ENSG00000258724	(+25997)
Increased in AB	ENSG00000260272	(-18165)
Increased in AB	ENSG00000260371	(-1898)
Increased in AB	ENSG00000263809	(-3820)
Increased in AB	ENSG00000264813	(-5583), (-5566), (+2392), (+2422)
Increased in AB	ENSG00000267157	(+11735)
Increased in AB	ENSG00000267179	(+69)
Increased in AB	ENSG00000267545	(+37965), (+38056), (+38058), (+38072), (+38153), (+38173), (+38187), (+38196)
Increased in AB	ENSG00000267552	(-526), (-296), (-292), (-283), (-252)
Increased in AB	ENSG00000267699	(+39132), (+39136)
Increased in AB	ENSG00000268351	(+34461)
Increased in AB	ENSG00000268750	(-3833)
Increased in AB	ENSG00000269964	(-40302)
Increased in AB	ENSG00000270011	(-232), (-134), (-126), (-93), (-90), (-86)
Increased in AB	ENTHD2	(+1637)
Increased in AB	ENTPD2	(-551)
Increased in AB	ENTPD5	(-2275)
Increased in AB	EOGT	(+1208)
Increased in AB	EPAS1	(+34451)
Increased in AB	EPB41L4B	(+1798)
Increased in AB	EPHA10	(+11403), (+11407)
Increased in AB	EPHB2	(+45388)
Increased in AB	EPHX1	(-46166), (+23287)
Increased in AB	EPN1	(-600), (+16112), (+48994)
Increased in AB	EPPK1	(-42961), (+12333)
Increased in AB	EPT1	(-6384)
Increased in AB	ERH	(+1339)
Increased in AB	ERLIN2	(-35848)
Increased in AB	ERRFI1	(+21329), (+21339), (+21347), (+21352)
Increased in AB	ERVFRD-1	(-42628), (-42624), (-42585), (-42492), (-309), (-272)
Increased in AB	ERVMER34-1	(+1485)
Increased in AB	ERVW-1	(+22523)
Increased in AB	ESPN	(+35924)
Increased in AB	ESRP1	(+16943)
Increased in AB	ESRP2	(+1701)
Increased in AB	ESYT3	(+524), (+556), (+563), (+656), (+661), (+676), (+683), (+692), (+694), (+697), (+699), (+806), (+823), (+835), (+847), (+904), (+908), (+915), (+932), (+946), (+949), (+1096), (+1103), (+1115)
Increased in AB	ETFA	(-15183)
Increased in AB	ETS1	(+21599)
Increased in AB	ETS2	(-17647), (+19184)
Increased in AB	EVI5L	(+7142), (+7156)
Increased in AB	EVPL	(+9601)
Increased in AB	EVX1	(-17236), (-16672), (+10481), (+10543), (+10574)
Increased in AB	EVX2	(-3729), (+11895), (+12194), (+12205), (+12208), (+12215), (+12233), (+12244), (+16249), (+16817), (+16840), (+16854), (+16866), (+17046), (+17054), (+17058), (+17060), (+17065)
Increased in AB	EXD2	(-6539)
Increased in AB	EXO5	(+139), (+146), (+225), (+344), (+494), (+498), (+500), (+515), (+520), (+548)
Increased in AB	EXOC3	(+32207), (+37261)
Increased in AB	EXOC3L2	(-675), (-673), (+16193), (+16202), (+16216), (+16236), (+16317), (+16331), (+16333), (+16424)
Increased in AB	EXOC3L4	(+4730)
Increased in AB	EXOC7	(-18120)
Increased in AB	EXOSC2	(-27455)
Increased in AB	EXOSC7	(+970)
Increased in AB	EXTL1	(+1532)
Increased in AB	EZH2	(-36260)
Increased in AB	F10	(-12776), (-12760), (-12758), (-12756), (-12733), (-12731)
Increased in AB	F2RL3	(+229), (+25900), (+25914), (+25924)
Increased in AB	F7	(-14739), (+4235), (+4251), (+4253), (+4255), (+4278), (+4280)
Increased in AB	FAAH	(+12635), (+34421)
Increased in AB	FABP6	(-19509), (+864)
Increased in AB	FADD	(-15382)
Increased in AB	FADS3	(-8127)
Increased in AB	FAM103A1	(-26339)
Increased in AB	FAM105B	(-849)
Increased in AB	FAM110A	(+11624), (+11633), (+11637), (+39889)
Increased in AB	FAM111A	(+1942), (+1953)
Increased in AB	FAM111B	(-4769), (-4737), (-4735), (-4731), (-4724)
Increased in AB	FAM118A	(+5357)
Increased in AB	FAM127A	(+57), (+64), (+79), (+86), (+90)
Increased in AB	FAM131A	(+11760), (+11764)
Increased in AB	FAM132B	(-668)
Increased in AB	FAM151A	(-495)
Increased in AB	FAM163A	(+18501)
Increased in AB	FAM169A	(+2321)
Increased in AB	FAM184A	(-40653)
Increased in AB	FAM19A2	(+2169), (+2207), (+2212), (+2313), (+2342)
Increased in AB	FAM19A3	(-1507), (-1498), (-1486)
Increased in AB	FAM19A5	(+47720)
Increased in AB	FAM203A	(-24303)
Increased in AB	FAM20C	(-8285)
Increased in AB	FAM210A	(+45761), (+45787)
Increased in AB	FAM213B	(-26820), (+20053)
Increased in AB	FAM220A	(-17072)
Increased in AB	FAM26F	(-24638)
Increased in AB	FAM58A	(+48700)
Increased in AB	FAM64A	(+7355)
Increased in AB	FAM65A	(-25613), (-10829)
Increased in AB	FANCA	(+1044)
Increased in AB	FANK1	(-628)
Increased in AB	FAP	(+37776)
Increased in AB	FAR1	(-806), (-801), (-783)
Increased in AB	FASN	(+15148)
Increased in AB	FASTKD3	(+44420)
Increased in AB	FBLN7	(+2128), (+2135), (+2406), (+24619)
Increased in AB	FBN1	(+18445)
Increased in AB	FBP1	(+36692)
Increased in AB	FBP2	(-9764), (+38606), (+38635), (+38681), (+38721), (+38728), (+38948)
Increased in AB	FBXL12	(+28088), (+28108)
Increased in AB	FBXL20	(+39446)
Increased in AB	FBXL22	(+8707)
Increased in AB	FBXO21	(+34976)
Increased in AB	FBXO31	(+38539)
Increased in AB	FBXO46	(+28794)
Increased in AB	FBXO7	(+29888)
Increased in AB	FCAMR	(+1351)
Increased in AB	FCER1G	(+5001)
Increased in AB	FCGR1A	(-34759), (-34753), (-34740), (-34714)
Increased in AB	FCGR2A	(-32344)
Increased in AB	FCN1	(-30167)
Increased in AB	FCN2	(-11795), (-11788)
Increased in AB	FCRLB	(+18525)
Increased in AB	FERMT1	(+16250)
Increased in AB	FEV	(+3937)
Increased in AB	FEZF2	(-32576), (-3479), (+1952)
Increased in AB	FFAR1	(-10283)
Increased in AB	FGD3	(-1208)
Increased in AB	FGF16	(+2227)
Increased in AB	FGF19	(-33847)
Increased in AB	FGF21	(-3546), (+42455)
Increased in AB	FGF3	(+27406)
Increased in AB	FGF4	(-16215)
Increased in AB	FGFBP3	(+29206)
Increased in AB	FGFR1	(-46050), (-42738), (-42730)
Increased in AB	FGFRL1	(+37219), (+45842)
Increased in AB	FHL1	(-12481)
Increased in AB	FHL3	(+9405), (+9409)
Increased in AB	FIBCD1	(-18706)
Increased in AB	FIBP	(+3648)
Increased in AB	FIGNL1	(-1051)
Increased in AB	FKBP10	(-1953), (-1933)
Increased in AB	FKBP11	(+376), (+425), (+458), (+461), (+469), (+505), (+544), (+653), (+665), (+671)
Increased in AB	FKBP4	(-862), (-853), (-851)
Increased in AB	FLI1	(+45185)
Increased in AB	FLNA	(-3495)
Increased in AB	FLRT1	(+6678), (+23424)
Increased in AB	FLT3LG	(-3468)
Increased in AB	FLT4	(-24584), (-24577), (-24571), (-24562), (-24545), (-24470), (-24464), (-24462), (-24460), (-24450), (-24448), (-24443), (-24440), (-24429), (-24427), (-24423), (-24378), (-24376), (+42216)
Increased in AB	FLVCR2	(-17106)
Increased in AB	FMNL1	(+33843)
Increased in AB	FNBP4	(+3931)
Increased in AB	FNDC3B	(+29823)
Increased in AB	FNDC5	(+743)
Increased in AB	FNDC9	(+24821)
Increased in AB	FOSB	(+2806)
Increased in AB	FOSL2	(-14367), (+1746)
Increased in AB	FOXA1	(-27367), (-27350), (-27347), (-27332), (-27325), (-27323), (-27320), (-27318), (-27291), (-27287), (-27285), (-27263), (-27248)
Increased in AB	FOXC2	(+3665), (+3673)
Increased in AB	FOXD2	(-704), (+10289), (+10296), (+13256), (+13319), (+13721), (+14182), (+14187), (+14194), (+14205), (+14289), (+42312)
Increased in AB	FOXD4	(+9021)
Increased in AB	FOXD4L1	(+8889), (+8980)
Increased in AB	FOXE1	(+36706)
Increased in AB	FOXF1	(-13577), (-8140), (-8106)
Increased in AB	FOXF2	(-8787), (-8759)
Increased in AB	FOXJ1	(+19433)
Increased in AB	FOXJ3	(-2437)
Increased in AB	FOXK2	(-22781)
Increased in AB	FOXL1	(-7593), (-7585), (+1666), (+1696)
Increased in AB	FOXN4	(-17551)
Increased in AB	FOXP2	(+333), (+367), (+517), (+529)
Increased in AB	FOXP4	(-26650), (-14321), (-6096), (+6324)
Increased in AB	FOXQ1	(-30626)
Increased in AB	FOXS1	(-4056)
Increased in AB	FPGS	(+23913)
Increased in AB	FPGT	(-246), (-99), (+13), (+15), (+59), (+88), (+97)
Increased in AB	FRMPD3	(+1613), (+1651)
Increased in AB	FSCN2	(+8248)
Increased in AB	FSCN3	(-4440), (-4424)
Increased in AB	FSIP2	(+191), (+206), (+227), (+232)
Increased in AB	FTSJ1	(+16951)
Increased in AB	FUK	(-39043)
Increased in AB	FUT1	(+3377)
Increased in AB	FUZ	(+6378)
Increased in AB	FXYD3	(+3246)
Increased in AB	FZD5	(-41717)
Increased in AB	FZD7	(-49059)
Increased in AB	FZR1	(-10931)
Increased in AB	G2E3	(+3334), (+3367), (+3379)
Increased in AB	GAA	(-18977)
Increased in AB	GABARAPL3	(+48095), (+48120)
Increased in AB	GABPB2	(-598)
Increased in AB	GABRA1	(-322)
Increased in AB	GABRQ	(+42710)
Increased in AB	GAD1	(+5882)
Increased in AB	GADD45B	(-10632), (+15089), (+15280), (+15283)
Increased in AB	GADD45GIP1	(+8091)
Increased in AB	GALK1	(+11500), (+12102), (+12107), (+12116), (+12118), (+12136), (+12138), (+23250)
Increased in AB	GALNT11	(-39045), (-38729), (-38712)
Increased in AB	GALNT15	(+59)
Increased in AB	GALNT2	(+28908)
Increased in AB	GALNT8	(-1141)
Increased in AB	GALNT9	(+7975)
Increased in AB	GALP	(+4513), (+13992)
Increased in AB	GAS2L2	(-21656), (-21619), (+4905)
Increased in AB	GATA2	(-16508), (-3741), (-3699), (-3267), (-3262), (-3234), (+5946), (+7435), (+12071)
Increased in AB	GATA3	(-17071), (-16232), (-13418), (-13406), (-12836), (+10725)
Increased in AB	GATA4	(-30031), (-20197)
Increased in AB	GATA5	(-36668), (-11627), (-5312), (-2223), (+17374), (+42296), (+48287)
Increased in AB	GATAD1	(+1329)
Increased in AB	GATAD2A	(-24641)
Increased in AB	GBGT1	(+19119)
Increased in AB	GBX2	(+4899), (+4909)
Increased in AB	GCC1	(-3604), (-3588), (+1107), (+1117), (+1131)
Increased in AB	GCM2	(-2018), (-1899), (-1897), (-1863), (-1852), (-1736), (-1681), (-1660), (-1652), (-1644), (-1642), (-1533), (-1286), (-1265), (-998), (-974), (-965), (-959), (-951), (-941), (-939), (-931), (-929), (-918), (-880), (-850), (-142), (+124), (+131), (+133), (+137), (+153)
Increased in AB	GDA	(+545)
Increased in AB	GDF1	(+49024)
Increased in AB	GDF6	(+878), (+1037), (+2366), (+3288), (+3311), (+3332), (+13651), (+15264), (+15270), (+15278), (+16256)
Increased in AB	GDF7	(+2603), (+3045), (+3051), (+3061), (+3181), (+3787), (+3801), (+3806), (+3813), (+3837), (+4205), (+4215), (+4771)
Increased in AB	GDI2	(-22115)
Increased in AB	GDNF	(-463), (+1758)
Increased in AB	GDPD3	(+1456)
Increased in AB	GDPD5	(+7870)
Increased in AB	GDPGP1	(-704)
Increased in AB	GEMIN4	(-1836)
Increased in AB	GEMIN8	(+249), (+251)
Increased in AB	GET4	(+43570), (+46893)
Increased in AB	GFOD1	(-46375)
Increased in AB	GFRA3	(+32446), (+32449), (+32451), (+32455), (+32463), (+32481), (+32484), (+32488)
Increased in AB	GGA3	(-6003)
Increased in AB	GGACT	(-41732), (-41623), (-3921)
Increased in AB	GGT1	(+43717)
Increased in AB	GGT5	(-3941)
Increased in AB	GGT6	(-46714)
Increased in AB	GH2	(-7801)
Increased in AB	GHITM	(+848)
Increased in AB	GHRH	(+4037)
Increased in AB	GHRHR	(-48767), (-48756), (-48658), (+43893)
Increased in AB	GHSR	(-767), (-754), (-741), (-728), (-698), (+362)
Increased in AB	GID8	(+8130)
Increased in AB	GIMAP5	(+8055)
Increased in AB	GJA1	(-30704)
Increased in AB	GJA10	(+2843)
Increased in AB	GJA5	(-21424)
Increased in AB	GJB1	(+9396), (+9418)
Increased in AB	GLDC	(-16276)
Increased in AB	GLDN	(+265), (+312), (+326), (+335), (+346), (+349), (+355), (+357), (+360)
Increased in AB	GLG1	(+43033)
Increased in AB	GLI2	(-17325)
Increased in AB	GLP2R	(+3370)
Increased in AB	GLRA1	(-363)
Increased in AB	GLRX5	(-32037)
Increased in AB	GLS2	(-8494), (-8487), (-8461), (-274), (-248)
Increased in AB	GM2A	(+12932)
Increased in AB	GMPPA	(-1589), (+6981)
Increased in AB	GNA11	(+12908), (+15876)
Increased in AB	GNA15	(-28875), (-25907)
Increased in AB	GNAI2	(+37336), (+37338), (+37375)
Increased in AB	GNAS	(-1143), (-987), (-980), (-968), (-428), (-276), (-274), (-266), (-238), (-233), (+1148), (+1270), (+1543), (+1555), (+1593), (+3147), (+3192), (+3469), (+3510), (+3514), (+3534), (+3557), (+37197), (+37201), (+37204), (+37211), (+37222), (+37226), (+37228), (+37231), (+37238), (+46111)
Increased in AB	GNAT2	(-2296)
Increased in AB	GNB1	(+19225)
Increased in AB	GNB1L	(-30772), (-28463)
Increased in AB	GNG13	(-32987)
Increased in AB	GNPNAT1	(+6485)
Increased in AB	GNPTG	(+4145), (+18714)
Increased in AB	GOLGA7B	(-20646), (+9342)
Increased in AB	GOLGA8I	(+6655)
Increased in AB	GOLGA8S	(+30139)
Increased in AB	GON4L	(+16797)
Increased in AB	GOPC	(+465)
Increased in AB	GP1BB	(+8248)
Increased in AB	GPAA1	(+852)
Increased in AB	GPC4	(-46684), (-46676)
Increased in AB	GPD2	(-17187)
Increased in AB	GPER	(+3607)
Increased in AB	GPHA2	(-33650)
Increased in AB	GPKOW	(-27310), (-24771)
Increased in AB	GPR113	(-20681), (+18701)
Increased in AB	GPR123	(-31013)
Increased in AB	GPR124	(+1848), (+4561)
Increased in AB	GPR126	(+536)
Increased in AB	GPR133	(-44470)
Increased in AB	GPR135	(+1185)
Increased in AB	GPR143	(+26455)
Increased in AB	GPR144	(-27907), (+34770)
Increased in AB	GPR146	(-39324)
Increased in AB	GPR174	(-4242)
Increased in AB	GPR20	(-11938), (+3218), (+3436), (+43897)
Increased in AB	GPR31	(-21168)
Increased in AB	GPR32	(-34403)
Increased in AB	GPR37	(+1467)
Increased in AB	GPR62	(-7726)
Increased in AB	GPR64	(+18149)
Increased in AB	GPR84	(-8279), (-8273), (-5199)
Increased in AB	GPR85	(+1902)
Increased in AB	GPRC5C	(-12131), (-12033), (-12021), (-11857)
Increased in AB	GPSM1	(+11985)
Increased in AB	GPX1	(+1062)
Increased in AB	GPX3	(+27314)
Increased in AB	GPX4	(+3147)
Increased in AB	GPX7	(-37738)
Increased in AB	GRAMD4	(+12585)
Increased in AB	GRIA1	(-1254), (-1242)
Increased in AB	GRID2IP	(+48091)
Increased in AB	GRIK1	(+76), (+89), (+125), (+633), (+899), (+917)
Increased in AB	GRIK2	(+3942)
Increased in AB	GRIK4	(+4863)
Increased in AB	GRIN2C	(-294), (+7511)
Increased in AB	GRIP1	(-14659)
Increased in AB	GRIPAP1	(-10398)
Increased in AB	GRM1	(+1652)
Increased in AB	GRM6	(+8216)
Increased in AB	GRN	(-15289)
Increased in AB	GRP	(+44900), (+44907), (+44912), (+44914), (+44927), (+44930), (+44936), (+44938), (+44940), (+47967), (+47979), (+47985), (+48008), (+48923), (+49451)
Increased in AB	GRPEL1	(-5043)
Increased in AB	GRTP1	(-29320)
Increased in AB	GSC	(-45337), (+7141)
Increased in AB	GSDMA	(-3549)
Increased in AB	GSE1	(-37845), (-11224), (+11471), (+13755)
Increased in AB	GSG1L	(-19289), (-19195), (-19022), (-19011), (-18256), (-2948)
Increased in AB	GSK3B	(+1966)
Increased in AB	GSPT1	(-684)
Increased in AB	GSS	(-4122)
Increased in AB	GSTM4	(-25642)
Increased in AB	GSTO2	(+5707), (+5716), (+5748)
Increased in AB	GSTP1	(-1729), (-1720), (-1692)
Increased in AB	GSTT2B	(+30951), (+30990)
Increased in AB	GSX1	(-3155), (+1292), (+3660), (+3666), (+3685), (+31768)
Increased in AB	GTPBP10	(-7785)
Increased in AB	GUCA1A	(-26618), (-18086)
Increased in AB	GUCY1B3	(-10489), (+28168)
Increased in AB	GUCY2D	(+130), (+175), (+318), (+327), (+358), (+645), (+661), (+667), (+671)
Increased in AB	GUCY2F	(+49995)
Increased in AB	GYG1	(+12740)
Increased in AB	GYG2	(-26275)
Increased in AB	GZF1	(+1509)
Increased in AB	H1FOO	(+33958)
Increased in AB	H1FX	(-44522)
Increased in AB	H2BFWT	(-340)
Increased in AB	H3F3C	(-16402)
Increased in AB	HAMP	(-1226)
Increased in AB	HAND2	(-5142), (+6031), (+6037), (+8340), (+13535), (+18955), (+19073), (+19102), (+20052), (+21239), (+22768), (+22927), (+22934), (+22951), (+23052), (+23101)
Increased in AB	HAPLN2	(+6516)
Increased in AB	HAPLN3	(+8472)
Increased in AB	HARBI1	(+719)
Increased in AB	HAS1	(+19651), (+20496), (+20498), (+20530), (+20540), (+32234), (+32252), (+32261), (+33571), (+33582), (+33616), (+33618), (+34206), (+34521), (+34524), (+34530), (+34553), (+34563)
Increased in AB	HBEGF	(-300)
Increased in AB	HCFC1	(+11809)
Increased in AB	HCFC2	(+34370)
Increased in AB	HCN4	(+43637)
Increased in AB	HDAC8	(-10917)
Increased in AB	HEG1	(-7116)
Increased in AB	HERC4	(-15632)
Increased in AB	HES1	(-41991), (-23406), (-23380)
Increased in AB	HES6	(-39808)
Increased in AB	HEY1	(+19960)
Increased in AB	HFE2	(-23209), (-18035)
Increased in AB	HHLA3	(+22037)
Increased in AB	HIC1	(-2777), (-1933), (-1927), (-1893), (-1890), (+1223), (+1228), (+1235), (+1245), (+1247), (+1250), (+1256), (+1264), (+33404)
Increased in AB	HID1	(-28866), (+23304)
Increased in AB	HIGD1C	(-28677)
Increased in AB	HIPK1	(+8739)
Increased in AB	HIST1H2AE	(-1702)
Increased in AB	HIST1H2AH	(+41593)
Increased in AB	HIST1H2BG	(+1409)
Increased in AB	HIST1H3E	(+91)
Increased in AB	HIST1H3I	(-640)
Increased in AB	HIST1H4A	(+3690)
Increased in AB	HIST1H4B	(+1883)
Increased in AB	HIST1H4F	(+858), (+868), (+890), (+1060), (+1090), (+1107), (+1156), (+1160), (+1162), (+1201), (+1204), (+1302), (+1305), (+1313), (+1317), (+1327)
Increased in AB	HIST1H4G	(+5371), (+5381), (+5385), (+5393), (+5396), (+5494), (+5497), (+5536), (+5538), (+5542), (+5591), (+5608), (+5638)
Increased in AB	HIST1H4L	(+550)
Increased in AB	HIVEP2	(+545)
Increased in AB	HIVEP3	(+17633)
Increased in AB	HK2	(+36188), (+47774)
Increased in AB	HK3	(+47279)
Increased in AB	HKR1	(-30392), (-30343), (-30294), (-30288), (-30280), (-30274), (-30265), (-30248)
Increased in AB	HLCS	(+19310)
Increased in AB	HLX	(+8661), (+8956), (+16423)
Increased in AB	HM13	(+32763), (+32781), (+32882)
Increased in AB	HMG20B	(+31341)
Increased in AB	HMGA1	(-32402)
Increased in AB	HMGB3	(-25582)
Increased in AB	HMGN2	(+49230)
Increased in AB	HMGN4	(+38514)
Increased in AB	HMX1	(-6818), (-3290), (-2523), (-2520), (-2509), (-2506), (-2494), (-2473), (-1154), (+6814), (+7382), (+7384), (+7412), (+8509), (+9748)
Increased in AB	HMX2	(-793)
Increased in AB	HN1L	(-21369)
Increased in AB	HNF4A	(+11819)
Increased in AB	HNRNPCL1	(+10638)
Increased in AB	HOMER2	(-7140)
Increased in AB	HOOK3	(-3015)
Increased in AB	HOXA11	(-13321)
Increased in AB	HOXA13	(-25767), (-25203), (+1569)
Increased in AB	HOXA3	(-3566)
Increased in AB	HOXA7	(-5505), (-3903), (-3896), (-3882), (-3807), (-3802), (-3403), (-3346), (-1338)
Increased in AB	HOXA9	(+3346)
Increased in AB	HOXB1	(-11466)
Increased in AB	HOXB2	(-3688), (+3616)
Increased in AB	HOXB5	(-3129), (-594)
Increased in AB	HOXB9	(-19927), (-16563), (-15531), (-15525), (-15522), (-8074), (-7157), (-1735), (-1703), (-1504)
Increased in AB	HOXC11	(-17210), (-17194), (-17170), (-15814), (-12579), (-12215), (-12170), (-4965), (-4820)
Increased in AB	HOXC12	(-9799), (-9796), (-9794), (-9790), (-9781), (-9779), (-680), (+1082), (+1098), (+1122), (+2478), (+5713), (+6077), (+6122)
Increased in AB	HOXC13	(-10118), (-2930), (-2923), (-2637), (-2181), (-2161), (-2152), (-1615), (-1579), (-374), (+190), (+206), (+221), (+223), (+226), (+233), (+6284), (+6287), (+6289), (+6293), (+6302), (+6304)
Increased in AB	HOXC4	(+5746), (+6220), (+6502), (+6504)
Increased in AB	HOXD1	(-35918), (-35819), (-29508), (-29001), (-28155), (-25867), (-25854), (-25833), (-25831)
Increased in AB	HOXD10	(-49731), (-49726), (-49724), (-49720), (-49712), (-49532), (-49520), (-49506), (-49483), (-48915), (-44910), (-44899), (-44881), (-44874), (-44871), (-44860), (-44561), (-28937), (-4505), (-4466), (-4361), (-3717), (-3427), (-1534), (-1526), (-1510), (-309), (-307), (-300), (-287), (-275), (-135)
Increased in AB	HOXD11	(-40438), (-40433), (-40431), (-40427), (-40419), (-40239), (-40227), (-40213), (-40190), (-39622), (-35617), (-35606), (-35588), (-35581), (-35578), (-35567), (-35268), (-19644)
Increased in AB	HOXD12	(-32882), (-32877), (-32875), (-32871), (-32863), (-32683), (-32671), (-32657), (-32634), (-32066), (-28061), (-28050), (-28032), (-28025), (-28022), (-28011), (-27712), (-12088)
Increased in AB	HOXD13	(-26043), (-26038), (-26036), (-26032), (-26024), (-25844), (-25832), (-25818), (-25795), (-25227), (-21222), (-21211), (-21193), (-21186), (-21183), (-21172), (-20873), (-5249)
Increased in AB	HOXD4	(+1439), (+1538), (+7849), (+8356), (+9202), (+11490), (+11503), (+11524), (+11526)
Increased in AB	HPGD	(-38748), (-38718)
Increased in AB	HPRT1	(+49798)
Increased in AB	HRAS	(+16585), (+16609), (+16625)
Increased in AB	HRNR	(+35148)
Increased in AB	HS3ST3B1	(+43969)
Increased in AB	HSBP1	(-5893), (+956)
Increased in AB	HSD3B1	(-27234)
Increased in AB	HSP90AA1	(+41728)
Increased in AB	HSP90AB1	(+7606), (+7689)
Increased in AB	HSPB9	(-1176)
Increased in AB	HSPG2	(-14181), (+15737)
Increased in AB	HTATIP2	(+430), (+467), (+477), (+517), (+554), (+569), (+584)
Increased in AB	HTR1E	(+628), (+631), (+645), (+682)
Increased in AB	HTR2C	(-943), (-927), (-921), (-910), (-896)
Increased in AB	HTR4	(-6266), (-6262)
Increased in AB	HTRA1	(+1361)
Increased in AB	HTRA3	(-7891)
Increased in AB	HTT	(-37808), (+37059)
Increased in AB	HVCN1	(-1228), (+13498)
Increased in AB	HYI	(-46047)
Increased in AB	HYLS1	(+440), (+464)
Increased in AB	IAH1	(+121), (+125), (+130), (+133), (+137), (+145), (+150)
Increased in AB	IARS	(+38825)
Increased in AB	ICT1	(-11074)
Increased in AB	ID1	(+13748)
Increased in AB	ID2	(-44943)
Increased in AB	IDH3G	(-9098)
Increased in AB	IDO2	(+43251)
Increased in AB	IFI16	(+1211)
Increased in AB	IFNLR1	(+30905), (+30914)
Increased in AB	IFRD2	(+9117)
Increased in AB	IGBP1	(-37803)
Increased in AB	IGDCC3	(+5886), (+5998)
Increased in AB	IGF2	(-3292), (-68), (+396)
Increased in AB	IGF2BP1	(+38640), (+38667), (+38683), (+38687)
Increased in AB	IGF2BP2	(-12062)
Increased in AB	IGF2BP3	(-33821)
Increased in AB	IGF2R	(+35453)
Increased in AB	IGFALS	(+1444)
Increased in AB	IGFBP2	(+30851)
Increased in AB	IGFBP5	(+31279)
Increased in AB	IGFN1	(-17132)
Increased in AB	IGLON5	(+28312), (+28324), (+28332), (+28335), (+28339)
Increased in AB	IGSF1	(-9196), (-9180)
Increased in AB	IGSF3	(-376)
Increased in AB	IGSF6	(+16808)
Increased in AB	IGSF9	(+11342)
Increased in AB	IGSF9B	(-14823), (-8992)
Increased in AB	IHH	(-13298), (-842), (+509), (+781), (+795), (+818), (+823), (+848), (+864), (+871), (+2460), (+2557), (+2560), (+2564), (+2577), (+2786), (+2796), (+2808), (+2827)
Increased in AB	IKBKB	(+6319)
Increased in AB	IKBKE	(+20503)
Increased in AB	IKZF1	(-3447)
Increased in AB	IL15RA	(-6936)
Increased in AB	IL17B	(-43408), (-43395), (-43190)
Increased in AB	IL17C	(-27244), (-27232), (-27230), (-27226), (-27220), (-27214), (-27212), (-27208), (-27206), (-27196), (-27118), (-27106), (-27076)
Increased in AB	IL17RA	(-14803)
Increased in AB	IL17RB	(+988)
Increased in AB	IL17RD	(+14964)
Increased in AB	IL20RB	(+37625)
Increased in AB	IL21R	(-34511)
Increased in AB	IL22RA1	(-13235), (-13226)
Increased in AB	IL3	(-42781)
Increased in AB	IL32	(-6535), (-6522), (+6690)
Increased in AB	IL4I1	(-3639)
Increased in AB	IL5	(+21036)
Increased in AB	INF2	(-31198), (-1529)
Increased in AB	ING5	(+20077)
Increased in AB	INHBB	(+31655)
Increased in AB	INMT	(-11827)
Increased in AB	INPP5A	(+37103)
Increased in AB	INS	(-1606), (-1586)
Increased in AB	INS-IGF2	(-1601), (-1581)
Increased in AB	INSIG2	(+36153), (+36192)
Increased in AB	INSL3	(-19825)
Increased in AB	INSL5	(+49148)
Increased in AB	INTS1	(+766), (+773), (+782), (+794), (+808)
Increased in AB	IP6K3	(-25711)
Increased in AB	IPO13	(+668)
Increased in AB	IQCA1	(+18190), (+45298)
Increased in AB	IQGAP1	(-29338)
Increased in AB	IQSEC1	(+46870)
Increased in AB	IRAK4	(-178), (-153), (-144), (+255), (+459), (+474), (+485)
Increased in AB	IRF1	(-31688)
Increased in AB	IRF2BP2	(-45728)
Increased in AB	IRF4	(-29716), (+2538)
Increased in AB	IRF5	(-16595), (+761)
Increased in AB	IRGC	(-20253)
Increased in AB	IRS4	(+866)
Increased in AB	IRX1	(+4315), (+6324), (+6328), (+6335), (+6338), (+6371), (+6376), (+6396), (+6404), (+6477), (+6497), (+6504)
Increased in AB	IRX2	(+8046), (+8077), (+8207), (+8214), (+8216), (+8238)
Increased in AB	IRX4	(+7843), (+7914), (+7932), (+25125), (+25605), (+25736)
Increased in AB	IRX6	(+2095), (+8307), (+47348), (+47444), (+47473)
Increased in AB	ISL1	(-1053)
Increased in AB	ISL2	(-10072)
Increased in AB	ITGA10	(+37900), (+37926), (+37936), (+37943)
Increased in AB	ITGA3	(+20974)
Increased in AB	ITGA9	(+1200)
Increased in AB	ITGAE	(-31203)
Increased in AB	ITGAL	(+1370)
Increased in AB	ITGAX	(-30692)
Increased in AB	ITGB2	(+14303), (+31678)
Increased in AB	ITGB4	(+21026), (+32138), (+32140), (+32158), (+32160), (+32169), (+32174), (+32776)
Increased in AB	ITPKA	(+18660)
Increased in AB	ITPR1	(+19993), (+19999)
Increased in AB	IVL	(-29029)
Increased in AB	IYD	(-45644)
Increased in AB	IZUMO2	(-13084)
Increased in AB	JAK3	(-96), (+16), (+6633)
Increased in AB	JAKMIP3	(+28575)
Increased in AB	JAM3	(-29737)
Increased in AB	JOSD2	(+9585)
Increased in AB	JPH2	(-33164)
Increased in AB	JPH3	(-12225), (-12222)
Increased in AB	JUND	(-32153)
Increased in AB	JUP	(-16435)
Increased in AB	KANSL1L	(-49393)
Increased in AB	KAT2A	(-204)
Increased in AB	KAZALD1	(-14135), (-14087), (-14052), (-14025), (-14011), (-14006), (+234), (+1219)
Increased in AB	KCNA10	(-44988)
Increased in AB	KCNA2	(+43266)
Increased in AB	KCNA5	(-7593)
Increased in AB	KCNAB2	(+31728)
Increased in AB	KCNC3	(-15296)
Increased in AB	KCNC4	(+287), (+32002)
Increased in AB	KCNF1	(-48809)
Increased in AB	KCNG1	(+41624), (+41749)
Increased in AB	KCNG3	(+1302), (+1304), (+1317), (+1325), (+1330), (+1336), (+1345), (+1351)
Increased in AB	KCNH4	(+7286)
Increased in AB	KCNH6	(-36188), (-36158)
Increased in AB	KCNIP1	(+331)
Increased in AB	KCNIP2	(+2159)
Increased in AB	KCNJ1	(+6358)
Increased in AB	KCNJ11	(-5720)
Increased in AB	KCNJ12	(+29472), (+36713), (+40351)
Increased in AB	KCNJ4	(+42140)
Increased in AB	KCNJ5	(+11304)
Increased in AB	KCNK10	(-3623)
Increased in AB	KCNK18	(-30532), (-30449), (-30382), (-22973), (+19337), (+19353), (+19359), (+19362), (+19364), (+19496), (+19775), (+19795), (+19814)
Increased in AB	KCNK5	(-13916)
Increased in AB	KCNK9	(+511)
Increased in AB	KCNN3	(+36854), (+36888)
Increased in AB	KCNQ1	(+706)
Increased in AB	KCNQ2	(+14082), (+24133)
Increased in AB	KCNQ3	(+1577)
Increased in AB	KCNT1	(-4789)
Increased in AB	KDELR2	(-19103)
Increased in AB	KDM4B	(+5915)
Increased in AB	KDM5C	(+32008)
Increased in AB	KDM6B	(-4655)
Increased in AB	KDM8	(+19123), (+19161)
Increased in AB	KEAP1	(+36514)
Increased in AB	KIAA0195	(+38933)
Increased in AB	KIAA0319L	(-1259)
Increased in AB	KIAA0513	(+3692)
Increased in AB	KIAA1033	(+2182)
Increased in AB	KIAA1199	(+214)
Increased in AB	KIAA1462	(+30828), (+31227), (+31267)
Increased in AB	KIAA1715	(-69673), (-69374), (-69363), (-69360), (-69353), (-69335), (-69324), (-65319), (-64751), (-64728), (-64714), (-64702), (-64522), (-64514), (-64510), (-64508), (-64503)
Increased in AB	KIAA2013	(+27658)
Increased in AB	KIF17	(+6021), (+32005)
Increased in AB	KIF18B	(-19158)
Increased in AB	KIF19	(-9779), (+24544)
Increased in AB	KIF1A	(+50)
Increased in AB	KIF26A	(+8649), (+32409)
Increased in AB	KIF3C	(+1184)
Increased in AB	KIF4A	(+32552)
Increased in AB	KIF7	(-10822)
Increased in AB	KIFC3	(+4755), (+4760)
Increased in AB	KIRREL	(+17637)
Increased in AB	KISS1R	(-4953)
Increased in AB	KLF11	(-21211)
Increased in AB	KLF2	(-18061), (-2324), (+36983)
Increased in AB	KLF6	(+4393)
Increased in AB	KLHDC4	(-40956), (-40800)
Increased in AB	KLHL12	(+669)
Increased in AB	KLHL15	(+39145), (+39180)
Increased in AB	KLHL17	(-1027)
Increased in AB	KLHL25	(-45400)
Increased in AB	KLK15	(-4849), (-4819)
Increased in AB	KMT2E	(-8546)
Increased in AB	KNSTRN	(-14479), (-14468), (-14458), (-14449), (-14446)
Increased in AB	KPNA6	(+35403)
Increased in AB	KRT31	(+6912)
Increased in AB	KRT34	(-8277)
Increased in AB	KRT37	(-13580)
Increased in AB	KRT38	(+2818)
Increased in AB	KRT72	(+13918)
Increased in AB	KRT74	(-13795)
Increased in AB	KRT80	(+39662)
Increased in AB	KRT81	(+7649)
Increased in AB	KRTAP10-1	(+29166), (+29199), (+29404), (+29416), (+29477), (+29649)
Increased in AB	KRTAP2-1	(-3071)
Increased in AB	KRTAP5-5	(+18756)
Increased in AB	KRTAP5-6	(-48636)
Increased in AB	KRTCAP2	(+18724)
Increased in AB	KRTDAP	(-20386)
Increased in AB	L1CAM	(-10561)
Increased in AB	L3MBTL2	(+32970), (+32982), (+33008), (+33010), (+33017), (+33104)
Increased in AB	LAGE3	(+11812)
Increased in AB	LAIR1	(-34912)
Increased in AB	LAMA5	(+43652)
Increased in AB	LAMB1	(+1853)
Increased in AB	LAMB3	(+27708)
Increased in AB	LAMC3	(+1745), (+18849)
Increased in AB	LAMP2	(-15315), (-8309)
Increased in AB	LAMP5	(-7227), (-7219), (-7217), (-7178)
Increased in AB	LAMTOR1	(-2741), (-2720)
Increased in AB	LARP4	(+25060)
Increased in AB	LASP1	(+24747)
Increased in AB	LATS2	(-14935), (-13767)
Increased in AB	LAX1	(+6961)
Increased in AB	LBX1	(-5484), (-5441), (+7162), (+7393), (+7467), (+10615), (+10647), (+10663), (+33274)
Increased in AB	LBX2	(-137)
Increased in AB	LCA5	(+11611), (+11679)
Increased in AB	LCN2	(-3210)
Increased in AB	LCOR	(+37230)
Increased in AB	LDLRAD2	(+2502)
Increased in AB	LDLRAD3	(-524)
Increased in AB	LEF1	(-5339)
Increased in AB	LEFTY1	(-15326)
Increased in AB	LEMD2	(+16440)
Increased in AB	LENG1	(+6990)
Increased in AB	LEP	(-39504), (-39501), (-38981)
Increased in AB	LEPREL4	(+1605), (+1625), (+9470)
Increased in AB	LFNG	(-8885)
Increased in AB	LGALS3	(+1115)
Increased in AB	LGALS3BP	(+8562)
Increased in AB	LGI3	(+9222)
Increased in AB	LGI4	(+15692)
Increased in AB	LGR6	(-26547)
Increased in AB	LHB	(-4044)
Increased in AB	LHFPL4	(+44778), (+44793), (+47751)
Increased in AB	LHX1	(-36906), (-7564)
Increased in AB	LHX2	(-36759), (+34283)
Increased in AB	LHX3	(+334), (+431), (+3017), (+3061), (+3129), (+3462), (+11252)
Increased in AB	LHX4	(+33479)
Increased in AB	LHX5	(-48129), (-47438), (-37073)
Increased in AB	LHX6	(+2235)
Increased in AB	LHX9	(-3339), (-3301)
Increased in AB	LIG3	(+7815)
Increased in AB	LIMA1	(+28823)
Increased in AB	LIMCH1	(-41039)
Increased in AB	LIN28B	(-16610), (-16607), (-15982), (-15976), (-15969)
Increased in AB	LINGO3	(-15438), (-13168), (+1028)
Increased in AB	LIPE	(+3637), (+3660), (+3674), (+3676), (+3686), (+4036), (+4048), (+4059), (+4076), (+4245), (+4252), (+4259), (+4275), (+4279), (+4286), (+4292)
Increased in AB	LIPK	(+3894), (+3934), (+4039)
Increased in AB	LIPN	(-32968), (-32928), (-32823)
Increased in AB	LMF1	(-3266)
Increased in AB	LMLN	(+651), (+736)
Increased in AB	LMNB2	(-8499)
Increased in AB	LMO4	(-34143)
Increased in AB	LMOD1	(-4173)
Increased in AB	LMX1A	(-23073)
Increased in AB	LMX1B	(-4152), (-4031), (-3683), (+2469), (+5328), (+23859), (+24962)
Increased in AB	LONP1	(+8281)
Increased in AB	LONRF2	(+1565), (+1611)
Increased in AB	LOR	(+1855)
Increased in AB	LOXL4	(-40402)
Increased in AB	LPAR5	(+68)
Increased in AB	LPIN1	(-1877)
Increased in AB	LPIN2	(-17999)
Increased in AB	LPP	(-4318), (+16422)
Increased in AB	LRIF1	(-158), (-61), (-54), (-50), (-46), (-27), (-14), (+60), (+78), (+181)
Increased in AB	LRP1B	(+1653)
Increased in AB	LRP3	(-30742)
Increased in AB	LRP5	(-31864), (+17230)
Increased in AB	LRP5L	(+20222)
Increased in AB	LRP8	(-43418)
Increased in AB	LRRC25	(+312), (+318), (+333)
Increased in AB	LRRC3	(-48652)
Increased in AB	LRRC37A3	(-3736)
Increased in AB	LRRC4	(-22814), (-22794)
Increased in AB	LRRC45	(-3843)
Increased in AB	LRRC4B	(+28318)
Increased in AB	LRRC4C	(-442)
Increased in AB	LRRC53	(+7465)
Increased in AB	LRRC8E	(-34819), (-34805)
Increased in AB	LRRK1	(-23190), (-23181)
Increased in AB	LRRTM1	(+1933), (+1956), (+37059)
Increased in AB	LRSAM1	(+16184)
Increased in AB	LRTM2	(+7819), (+23338)
Increased in AB	LRWD1	(+7757)
Increased in AB	LSM10	(-33950)
Increased in AB	LSM11	(+27550)
Increased in AB	LSM4	(+9499)
Increased in AB	LSM7	(+21154), (+23424)
Increased in AB	LSMEM1	(+16224)
Increased in AB	LSMEM2	(-5738), (-5736), (-5699), (+4322)
Increased in AB	LSS	(+8031)
Increased in AB	LTBP2	(+516), (+521), (+1183), (+1206), (+1212), (+1229), (+1252)
Increased in AB	LTK	(+1271)
Increased in AB	LUZP4	(-2443)
Increased in AB	LY6D	(-1326), (-1320)
Increased in AB	LY6E	(-26895), (-9534), (+369)
Increased in AB	LY6H	(+2722)
Increased in AB	LYG1	(+15603)
Increased in AB	LYG2	(-34032)
Increased in AB	LYL1	(+42923)
Increased in AB	LYNX1	(-4585)
Increased in AB	LYPD6B	(-3777)
Increased in AB	LYZ	(-16898)
Increased in AB	MACROD1	(+39449)
Increased in AB	MACROD2	(+32346)
Increased in AB	MADCAM1	(+1970)
Increased in AB	MAF	(+35493)
Increased in AB	MAF1	(+8967)
Increased in AB	MAFA	(-39408)
Increased in AB	MAFK	(+13817)
Increased in AB	MAGEA3	(-48265), (-48240)
Increased in AB	MAGEA6	(-17867)
Increased in AB	MAGEB5	(+12919)
Increased in AB	MAGEE1	(-31237)
Increased in AB	MAGEL2	(+28345)
Increased in AB	MAGT1	(-1230)
Increased in AB	MALL	(+460), (+858), (+873), (+887), (+896), (+901)
Increased in AB	MAN1B1	(-8042)
Increased in AB	MAN1C1	(-7282)
Increased in AB	MAP10	(+496), (+512), (+518), (+525), (+527), (+530), (+533), (+574), (+584), (+610), (+622), (+965), (+975), (+980), (+990), (+998)
Increased in AB	MAP1LC3A	(+2147)
Increased in AB	MAP1LC3B	(+44540)
Increased in AB	MAP2	(+182), (+197), (+219)
Increased in AB	MAP2K3	(-29246)
Increased in AB	MAP2K7	(+2263), (+2289)
Increased in AB	MAP3K15	(+11397)
Increased in AB	MAP3K19	(-12599)
Increased in AB	MAP4	(-48895)
Increased in AB	MAP4K1	(-4831)
Increased in AB	MAP7D3	(+38644), (+38958)
Increased in AB	MAPK11	(-8740)
Increased in AB	MAPK8	(-460)
Increased in AB	MAPK8IP1	(-9007)
Increased in AB	MAPK8IP2	(+20393)
Increased in AB	MAPK8IP3	(+39143)
Increased in AB	MAPKAPK3	(-492)
Increased in AB	MAPRE3	(-5710)
Increased in AB	2008-03-01	(-6942)
Increased in AB	MARVELD3	(+629)
Increased in AB	MAST1	(+9912)
Increased in AB	MAU2	(-35088), (-19970)
Increased in AB	MBD2	(+264)
Increased in AB	MBD3L1	(+8955), (+23717)
Increased in AB	MBD3L4	(+48274)
Increased in AB	MBNL1	(+2300)
Increased in AB	MBNL2	(+3787)
Increased in AB	MC2R	(+46588), (+46592), (+46634), (+46637), (+46682)
Increased in AB	MC5R	(-31735), (+43314), (+43359), (+43362), (+43404), (+43408)
Increased in AB	MCF2L2	(-2078)
Increased in AB	MCL1	(+22542), (+26591)
Increased in AB	MCOLN1	(+5985)
Increased in AB	MCTP1	(+40188)
Increased in AB	MDFI	(+44579), (+45028), (+45045)
Increased in AB	MDGA1	(-46765)
Increased in AB	MECP2	(-18678), (+352), (+367), (+373), (+376)
Increased in AB	MED16	(-15545), (+9174)
Increased in AB	MED18	(-38766), (-134), (-65), (-55), (-46), (-32), (-29), (-22), (-18), (+309), (+311), (+317), (+325), (+333), (+340)
Increased in AB	MED30	(+78), (+105)
Increased in AB	MEGF11	(+13911)
Increased in AB	MEGF6	(+15953), (+35555), (+48638)
Increased in AB	MEIG1	(+29521)
Increased in AB	MEIS3	(+7453), (+21482)
Increased in AB	MELK	(+25897)
Increased in AB	MEOX1	(-4165), (+16414)
Increased in AB	MEPCE	(+1019), (+1812)
Increased in AB	METRNL	(-18841), (+29237), (+45679)
Increased in AB	METTL21C	(+2031), (+2064)
Increased in AB	METTL7A	(+1773)
Increased in AB	METTL9	(+36376)
Increased in AB	MEX3B	(-17033), (-16953), (-16903)
Increased in AB	MEX3D	(-599)
Increased in AB	MFAP3L	(-1203)
Increased in AB	MFNG	(-23040)
Increased in AB	MFSD12	(-3874)
Increased in AB	MFSD2A	(-6751)
Increased in AB	MFSD7	(+3343)
Increased in AB	MFSD9	(+32038)
Increased in AB	MGAT1	(-21675), (-21668), (-21665), (-21651), (-21646), (-21643), (+17038)
Increased in AB	MGAT3	(-19613), (-19493)
Increased in AB	MGAT5B	(+8230)
Increased in AB	MGEA5	(-22991)
Increased in AB	MGMT	(-442)
Increased in AB	MGRN1	(+40483)
Increased in AB	MIA	(-23322)
Increased in AB	MICAL2	(+905), (+14958), (+49391)
Increased in AB	MID1	(+30402), (+35487)
Increased in AB	MID1IP1	(-33405)
Increased in AB	MID2	(+49777)
Increased in AB	MIER2	(-468), (+34169)
Increased in AB	MIF	(+36192), (+36231)
Increased in AB	MIF4GD	(+3348)
Increased in AB	MINOS1-NBL1	(-32935)
Increased in AB	MISP	(-10518), (+32177), (+32180)
Increased in AB	MIXL1	(-13712), (-13230), (-311)
Increased in AB	MLLT6	(-36092)
Increased in AB	MLN	(-47646)
Increased in AB	MLXIP	(-31477)
Increased in AB	MLYCD	(+41730)
Increased in AB	MMAB	(-39917)
Increased in AB	MMACHC	(+13733)
Increased in AB	MMEL1	(+26162)
Increased in AB	MMP15	(+21329), (+23435)
Increased in AB	MMP25	(+12168), (+12181)
Increased in AB	MMP28	(+21158), (+21195)
Increased in AB	MMS19	(-15856)
Increased in AB	MNAT1	(+37680)
Increased in AB	MNT	(+33663)
Increased in AB	MNX1	(-30622), (-29452)
Increased in AB	MOB2	(+2235)
Increased in AB	MOCS3	(+22554), (+22679)
Increased in AB	MOSPD1	(-21034), (+25413)
Increased in AB	MPL	(-30313)
Increased in AB	MPO	(-43504), (-43498), (-43492), (-43488), (-43456), (-38840)
Increased in AB	MPRIP	(-13788), (+2688)
Increased in AB	MPV17L	(+16506)
Increased in AB	MPZL1	(-38207), (-1713)
Increased in AB	MPZL2	(+155)
Increased in AB	MRGBP	(-43556), (-35013), (-12732)
Increased in AB	MRGPRG	(+24330)
Increased in AB	MRGPRX2	(-13594), (-13572), (-13554)
Increased in AB	MRPL23	(+988), (+47873), (+47889)
Increased in AB	MRPL27	(+14876)
Increased in AB	MRPL41	(+21121)
Increased in AB	MRPL48	(+42609)
Increased in AB	MRPS18A	(-30944)
Increased in AB	MRPS21	(-11949), (-11805), (-11642), (-11502), (-11288), (-10799)
Increased in AB	MRPS23	(-5878)
Increased in AB	MRPS9	(+5891)
Increased in AB	MS4A2	(-15452)
Increased in AB	MS4A3	(+16529)
Increased in AB	MSC	(-694)
Increased in AB	MSL3	(+34873), (+34946)
Increased in AB	MSLN	(+18484)
Increased in AB	MSLNL	(+3353)
Increased in AB	MSN	(-35), (-28), (-26), (-17)
Increased in AB	MSR1	(-22680)
Increased in AB	MST1	(+1712)
Increased in AB	MSX1	(-41016), (-1621), (+5182), (+13324)
Increased in AB	MSX2	(-906), (+2507), (+2667), (+2834), (+2867)
Increased in AB	MT1E	(-8277), (-8268)
Increased in AB	MT1HL1	(+4722)
Increased in AB	MT2A	(+33), (+8999), (+9008)
Increased in AB	MT3	(-5393)
Increased in AB	MT4	(+18926)
Increased in AB	MTA3	(-21281)
Increased in AB	MTG2	(-25749)
Increased in AB	MTHFSD	(-260), (-152), (-121), (+220), (+228), (+258), (+266)
Increased in AB	MTMR1	(-7213)
Increased in AB	MTMR7	(+33929)
Increased in AB	MTRNR2L10	(-439)
Increased in AB	MTRNR2L5	(+48632)
Increased in AB	MTSS1	(+41139)
Increased in AB	MTSS1L	(-23365), (-5760), (+5765), (+5799), (+5812)
Increased in AB	MTTP	(-1113)
Increased in AB	MUC16	(-2817)
Increased in AB	MUC2	(-23570), (-23525), (-23460), (-23451), (-23434)
Increased in AB	MUC20	(+32961)
Increased in AB	MUC4	(-38907)
Increased in AB	MUC5B	(+5305), (+5311)
Increased in AB	MUC6	(-14735), (-14718), (-14709), (-14644), (-14599), (+9930), (+14715)
Increased in AB	MUC8	(+32840)
Increased in AB	MUM1	(-1558), (+656), (+726), (+823)
Increased in AB	MURC	(-10575)
Increased in AB	MVB12B	(+40526)
Increased in AB	MX1	(+5476), (+5511), (+5626), (+5632), (+5667), (+5669), (+5672), (+5674), (+5794), (+5796), (+5844), (+24866)
Increased in AB	MXRA7	(+10165)
Increased in AB	MXRA8	(+4230)
Increased in AB	MYBPC1	(+47443), (+47486)
Increased in AB	MYCBPAP	(-24991), (+421), (+439)
Increased in AB	MYCL	(-46386)
Increased in AB	MYD88	(+366), (+368), (+374), (+406)
Increased in AB	MYH14	(-27366), (+13610)
Increased in AB	MYL10	(+34216)
Increased in AB	MYL5	(+8176)
Increased in AB	MYO15A	(+39565)
Increased in AB	MYO15B	(-13561), (+23533)
Increased in AB	MYO18A	(+16014)
Increased in AB	MYO1F	(-12280), (-8783), (+22018)
Increased in AB	MYO1H	(-21132)
Increased in AB	MYO9B	(+41797)
Increased in AB	MYOM2	(-42681)
Increased in AB	MYOM3	(+22354), (+40964), (+40976)
Increased in AB	MYPN	(-18322)
Increased in AB	MYT1	(-47516)
Increased in AB	MYT1L	(+6665)
Increased in AB	N4BP3	(+5963)
Increased in AB	NAA30	(-46539)
Increased in AB	NACA2	(+16033), (+33677)
Increased in AB	NACC2	(+48992)
Increased in AB	NAF1	(-9310)
Increased in AB	NAGLU	(-4582), (-4340), (-4336), (-4329)
Increased in AB	NANOS3	(-38034), (+15651)
Increased in AB	NAPRT1	(+244)
Increased in AB	NAPSA	(+21157)
Increased in AB	NARF	(+38328)
Increased in AB	NARS2	(-18112)
Increased in AB	NASP	(+39006), (+39069)
Increased in AB	NAT10	(+33737)
Increased in AB	NAT14	(-3379)
Increased in AB	NAT2	(-47469), (-3681)
Increased in AB	NBPF3	(+28611), (+28655), (+28657)
Increased in AB	NCCRP1	(-29775)
Increased in AB	NCDN	(+864)
Increased in AB	NCF4	(-4879)
Increased in AB	NCKAP5	(-2279)
Increased in AB	NCL	(-19379), (-968)
Increased in AB	NCOA5	(+11128)
Increased in AB	NCOR1	(+1210)
Increased in AB	NCR2	(+33513), (+33534), (+33537), (+34455)
Increased in AB	NDEL1	(+40005)
Increased in AB	NDST2	(+12295)
Increased in AB	NDUFA3	(-3910)
Increased in AB	NDUFA8	(+15642)
Increased in AB	NDUFAF7	(-34664)
Increased in AB	NDUFB11	(-36787), (-531)
Increased in AB	NDUFS6	(+33859)
Increased in AB	NDUFS7	(-29162), (-29021)
Increased in AB	NECAB3	(-2497)
Increased in AB	NEFH	(-20123)
Increased in AB	NEK11	(-401), (-307), (-285), (-278), (-267), (+94), (+98), (+101), (+106), (+112), (+130)
Increased in AB	NEK2	(-4570)
Increased in AB	NEK5	(+41040)
Increased in AB	NELFB	(+8371), (+17411)
Increased in AB	NENF	(-956), (+25259)
Increased in AB	NETO2	(-688), (-658)
Increased in AB	NEU4	(+5724)
Increased in AB	NEUROD1	(-4325), (-4296), (-4289), (-1873), (-1014), (-997), (-980), (-970), (-901), (-880), (-872)
Increased in AB	NFASC	(+3097)
Increased in AB	NFATC1	(-3696), (+833)
Increased in AB	NFE2L3	(-23173)
Increased in AB	NFIC	(+3606)
Increased in AB	NFIX	(+11639), (+14813)
Increased in AB	NFYA	(+37316)
Increased in AB	NFYB	(+39462)
Increased in AB	NGB	(+485)
Increased in AB	NGDN	(-508), (-488), (-479)
Increased in AB	NGF	(-287)
Increased in AB	NGFR	(-48064), (+1692), (+25629), (+33071)
Increased in AB	NGRN	(+35612), (+35637)
Increased in AB	NHLH2	(+4274), (+4284), (+4289), (+4323)
Increased in AB	NHLRC1	(+190), (+196), (+198), (+212), (+231), (+240)
Increased in AB	NHP2	(+34561)
Increased in AB	NID1	(+6445)
Increased in AB	NIN	(+1840)
Increased in AB	NINJ2	(-36560), (+393)
Increased in AB	NIPAL1	(+15260)
Increased in AB	NIPAL4	(+9926)
Increased in AB	NIT2	(+1026)
Increased in AB	NKAIN1	(+679)
Increased in AB	NKAP	(-30173), (+1502), (+1531)
Increased in AB	NKD2	(-26765), (-3282), (-3258)
Increased in AB	NKPD1	(+33327)
Increased in AB	NKRF	(+15344)
Increased in AB	NKX1-1	(-2450), (-423), (-399), (-395), (+435), (+1100), (+1643), (+1654), (+1897), (+1899), (+1903), (+2886), (+2889), (+2892)
Increased in AB	NKX2-1	(-4202), (-4106), (-4097), (-4084), (-4074), (-4072), (-4056), (-2832), (-2815), (-2800), (-2798), (-2789), (-2683), (-2568), (-1258), (+5696), (+5699), (+13674), (+13750), (+13757), (+13787), (+13792)
Increased in AB	NKX2-2	(+7252), (+8260)
Increased in AB	NKX2-3	(-12993), (-695)
Increased in AB	NKX2-5	(+1126), (+3491)
Increased in AB	NKX2-6	(-41450)
Increased in AB	NKX2-8	(-1453), (-1449), (-1438), (-1436), (-1434), (-1423), (+2553)
Increased in AB	NKX3-2	(+14086), (+14124), (+15437), (+20692), (+20837), (+20845), (+20848), (+20861), (+20882), (+20950), (+20952), (+20969), (+21538), (+21543), (+21547), (+21552), (+21558), (+21569), (+22183), (+22258), (+22266), (+22270), (+22291), (+22297)
Increased in AB	NKX6-1	(+4960)
Increased in AB	NKX6-2	(-28930), (-7898)
Increased in AB	NLRP12	(+49826)
Increased in AB	NLRP3	(+413)
Increased in AB	NLRP7	(-7598)
Increased in AB	NLRP9	(+5847), (+12783), (+45665)
Increased in AB	NMBR	(-234)
Increased in AB	NME3	(+26404)
Increased in AB	NMUR1	(+46522)
Increased in AB	NNAT	(-30311), (-30290)
Increased in AB	NOC2L	(-270)
Increased in AB	NOG	(+43849)
Increased in AB	NOL10	(-12997)
Increased in AB	NOS3	(+22600), (+22612), (+22630)
Increased in AB	NOTCH1	(-48856), (+15588), (+19071)
Increased in AB	NOX1	(+12053)
Increased in AB	NOX5	(+17069)
Increased in AB	NPBWR2	(-9787)
Increased in AB	NPFFR1	(-36325)
Increased in AB	NPFFR2	(+212)
Increased in AB	NPHP4	(+42674), (+46878)
Increased in AB	NPM3	(+513)
Increased in AB	NPNT	(+41670)
Increased in AB	NPPB	(-39834), (0), (+30)
Increased in AB	NPTX1	(-3640), (+44482)
Increased in AB	NPTXR	(-3149), (-3123), (-3101), (+15662)
Increased in AB	NR0B1	(+706)
Increased in AB	NR1I3	(-21021), (-20986)
Increased in AB	NR2C2	(-24584)
Increased in AB	NR2C2AP	(+170)
Increased in AB	NR2E1	(+14617)
Increased in AB	NR2F1	(-8991), (-8529), (+13364)
Increased in AB	NR2F2	(+1835)
Increased in AB	NR3C2	(-38320)
Increased in AB	NR5A1	(+21516)
Increased in AB	NRBP2	(-17153)
Increased in AB	NRN1	(+6550)
Increased in AB	NRP1	(-1332)
Increased in AB	NRP2	(-27460)
Increased in AB	NRROS	(+25057)
Increased in AB	NRXN1	(+28441)
Increased in AB	NRXN3	(-130)
Increased in AB	NSDHL	(+355)
Increased in AB	NSMCE1	(+45658), (+45696)
Increased in AB	NSMCE4A	(+1142)
Increased in AB	NSMF	(-40379)
Increased in AB	NSUN2	(+49530)
Increased in AB	NT5DC2	(+16309)
Increased in AB	NTHL1	(-25595)
Increased in AB	NTMT1	(+6628), (+6648)
Increased in AB	NTNG2	(-4788), (+4189)
Increased in AB	NTSR1	(+2194), (+44060)
Increased in AB	NUAK2	(-44466), (-44387), (-44355)
Increased in AB	NUBP2	(+9387)
Increased in AB	NUDT11	(-2956)
Increased in AB	NUDT16L1	(-28421), (-5336)
Increased in AB	NUDT18	(+41674), (+41710)
Increased in AB	NUDT7	(+26151)
Increased in AB	NUP210L	(+192)
Increased in AB	NUP62	(-3674)
Increased in AB	NUP62CL	(-31305)
Increased in AB	NUP88	(+1613)
Increased in AB	NXPH3	(-47494)
Increased in AB	NYAP1	(+3180)
Increased in AB	NYX	(-29943)
Increased in AB	OASL	(-20102)
Increased in AB	OAT	(+30004)
Increased in AB	OAZ1	(+21470)
Increased in AB	OAZ2	(-19993)
Increased in AB	OBP2B	(-43546)
Increased in AB	OBSCN	(-1714)
Increased in AB	OBSL1	(+21947)
Increased in AB	ODC1	(-47173), (-10195)
Increased in AB	ODF1	(+49260)
Increased in AB	OGFOD1	(+11066)
Increased in AB	OGFOD3	(-18431)
Increased in AB	OGFR	(+3653)
Increased in AB	OLFM1	(+11097), (+11520), (+23031), (+23038), (+23077), (+23187), (+30005)
Increased in AB	OLFM4	(-20896)
Increased in AB	OLFML3	(-40994), (+25381)
Increased in AB	OLIG1	(-42085), (-41979), (-37388), (-36872)
Increased in AB	OLIG2	(-6260), (-6256), (+2122), (+2228), (+6819), (+7335)
Increased in AB	ONECUT3	(-344), (+1652), (+9463)
Increased in AB	OPLAH	(+151)
Increased in AB	OPN1LW	(-27843), (-3296)
Increased in AB	OPTC	(-6697)
Increased in AB	OR11H6	(-3069)
Increased in AB	OR1F1	(-32217), (-32207), (-32203)
Increased in AB	OR1L3	(+43617)
Increased in AB	OR1L4	(-5337)
Increased in AB	OR2F2	(-22217)
Increased in AB	OR2T1	(+564)
Increased in AB	OR2T8	(-47864), (-24897)
Increased in AB	OR2W3	(+5179), (+28146)
Increased in AB	OR4C6	(-11125)
Increased in AB	OR4D10	(+834)
Increased in AB	OR4S2	(+3109)
Increased in AB	OR5D18	(+1278)
Increased in AB	OR5H15	(-3179)
Increased in AB	OR5K2	(+19095)
Increased in AB	OR5L2	(-6331)
Increased in AB	OR5M11	(+700), (+30436)
Increased in AB	OR5M8	(-21450)
Increased in AB	OR5M9	(+33880), (+33908)
Increased in AB	OR5R1	(-11289), (-11261)
Increased in AB	OR5W2	(+4545)
Increased in AB	OR7D2	(-5876)
Increased in AB	OR8J1	(-12893), (-11402)
Increased in AB	OR8K1	(+1377), (+2868)
Increased in AB	ORAOV1	(+20548)
Increased in AB	ORM1	(-16413)
Increased in AB	OS9	(+33569)
Increased in AB	OSBPL2	(+982), (+1177), (+31290)
Increased in AB	OSBPL5	(-29129), (+8081), (+18986)
Increased in AB	OSBPL9	(+31356)
Increased in AB	OSCAR	(+1871)
Increased in AB	OSCP1	(+18609)
Increased in AB	OSGIN1	(-8211)
Increased in AB	OSMR	(+740), (+745)
Increased in AB	OSR1	(+3248), (+3278), (+3455)
Increased in AB	OTOP3	(+84), (+101), (+118), (+793), (+13628)
Increased in AB	OTP	(+1881)
Increased in AB	OTUB1	(+14717), (+26863), (+32997)
Increased in AB	OTUB2	(-25139), (-25126)
Increased in AB	OTUD6A	(+940), (+33155)
Increased in AB	OTX1	(+1980)
Increased in AB	OTX2	(-7193)
Increased in AB	OVOL2	(-264)
Increased in AB	OXCT1	(+153), (+157), (+166), (+188)
Increased in AB	OXT	(+325), (+333), (+337), (+344), (+351)
Increased in AB	P2RX1	(-43286)
Increased in AB	P2RX2	(-39525)
Increased in AB	P2RX7	(-4794), (+8635)
Increased in AB	P2RY11	(+4226)
Increased in AB	P2RY6	(+20534)
Increased in AB	P4HB	(-9101), (-8873)
Increased in AB	PAAF1	(-47044)
Increased in AB	PABPC3	(+96)
Increased in AB	PABPC4L	(+82), (+85), (+111), (+124)
Increased in AB	PABPC5	(+48226)
Increased in AB	PABPN1L	(-20978)
Increased in AB	PACSIN1	(-39472)
Increased in AB	PADI1	(-42682), (-4851), (+18182), (+21818)
Increased in AB	PADI2	(-43009), (+29782)
Increased in AB	PADI3	(-25790), (-22154)
Increased in AB	PAIP2B	(+32233)
Increased in AB	PAK3	(-23894)
Increased in AB	PAK4	(+41372)
Increased in AB	PAK6	(+12956)
Increased in AB	PALD1	(+22033), (+22077)
Increased in AB	PALM	(+31507)
Increased in AB	PALM3	(-30271), (-13399), (-13352), (-13320), (-13314), (-13309), (-13260), (-13241), (-13235), (-13227), (-13220), (-12957), (-12934), (-12923), (-12920), (-12914)
Increased in AB	PANK4	(+909), (+922), (+27530)
Increased in AB	PANX2	(-26610), (+20332), (+38457)
Increased in AB	PAPOLB	(-10626), (+5055)
Increased in AB	PARD6B	(-47743), (-23774), (-23740), (-1097)
Increased in AB	PARK7	(+43264), (+43269), (+43277), (+43287)
Increased in AB	PARN	(+32084)
Increased in AB	PARP10	(+10517)
Increased in AB	PARP11	(-47154)
Increased in AB	PARP14	(+913), (+940)
Increased in AB	PARP15	(+243), (+260), (+262), (+269), (+275)
Increased in AB	PARP3	(+5229)
Increased in AB	PARS2	(-5398), (+21444)
Increased in AB	PARVG	(-42559), (+2976)
Increased in AB	PAX1	(-2111), (-2093), (+1147), (+1156), (+1167), (+1178), (+1185), (+1269), (+1274), (+1280), (+1284), (+1305), (+1387), (+1420), (+1427), (+2957), (+2964), (+2968), (+2978), (+2987), (+7297)
Increased in AB	PAX2	(+5009), (+5019), (+5412), (+5462)
Increased in AB	PAX3	(+6823)
Increased in AB	PAX5	(-952), (+37498)
Increased in AB	PAX6	(-3604), (+20955), (+20979)
Increased in AB	PAX7	(+47127)
Increased in AB	PAX8	(+20457)
Increased in AB	PAX9	(-15020), (-6875), (-6851), (-6825), (-6766), (-6757), (-6694), (-6690), (-6680), (-6652), (-6636), (-6620), (-6062), (-6029), (-5331)
Increased in AB	PCBD1	(-41514)
Increased in AB	PCDH1	(+3992)
Increased in AB	PCDH7	(+1648)
Increased in AB	PCDHA6	(+127), (+163)
Increased in AB	PCDHAC1	(+79), (+88), (+93), (+98), (+104), (+119), (+121), (+377), (+416), (+423), (+436), (+452), (+455), (+507), (+523), (+525), (+533), (+539), (+547)
Increased in AB	PCDHB10	(-9273)
Increased in AB	PCDHB15	(-129), (-58)
Increased in AB	PCDHB16	(+1689)
Increased in AB	PCDHB2	(+39), (+74), (+81), (+156), (+172), (+174), (+179)
Increased in AB	PCDHGA12	(-4614)
Increased in AB	PCDHGC3	(-98), (-88), (-76), (-63), (-58), (+216), (+238), (+250), (+256), (+258), (+277), (+293), (+302), (+1006)
Increased in AB	PCDHGC4	(-8155)
Increased in AB	PCGF3	(+47276)
Increased in AB	PCK1	(-4238)
Increased in AB	PCLO	(+25298)
Increased in AB	PCOLCE2	(-12230)
Increased in AB	PCSK1N	(-549)
Increased in AB	PCSK6	(-9054), (+34218)
Increased in AB	PCSK9	(-148), (-132), (-126), (-106), (+206), (+220), (+223), (+226), (+537), (+542), (+547), (+563), (+24878), (+24923)
Increased in AB	PCYT1B	(+41410), (+41458)
Increased in AB	PDCD1	(+43241)
Increased in AB	PDCD5	(-28605)
Increased in AB	PDCD6	(-7128)
Increased in AB	PDCL3	(+47777)
Increased in AB	PDE2A	(-29831)
Increased in AB	PDE4A	(+46572)
Increased in AB	PDE8B	(+20753), (+20761)
Increased in AB	PDE9A	(-971), (-927)
Increased in AB	PDF	(+9381)
Increased in AB	PDGFB	(+25507), (+25545)
Increased in AB	PDGFRA	(-36157)
Increased in AB	PDGFRB	(+2549)
Increased in AB	PDIA2	(-145)
Increased in AB	PDK1	(+45012)
Increased in AB	PDK2	(-17861)
Increased in AB	PDK3	(+18446)
Increased in AB	PDP2	(+19875)
Increased in AB	PDX1	(-2087), (-768), (-766), (-753), (+903), (+4876), (+7781), (+8586), (+8609), (+8632), (+8729), (+8757), (+8766), (+8768), (+9078), (+9085), (+9092), (+9097), (+9106), (+9167), (+9184), (+9200), (+9202), (+9207), (+9216), (+9351)
Increased in AB	PDZD4	(+26869)
Increased in AB	PDZK1	(-29253), (-12640)
Increased in AB	PDZRN4	(+1924), (+1934)
Increased in AB	PEBP4	(+49321)
Increased in AB	PEF1	(-48086), (+636)
Increased in AB	PEG3	(+2823), (+2849), (+2860)
Increased in AB	PEMT	(+1091)
Increased in AB	PEPD	(-29907), (+16452)
Increased in AB	PER2	(+8677)
Increased in AB	PER3	(+12), (+22)
[truncated: 4,418 more rows]

## Sheet: SIe_H9_DMS_ClosestGenes_2524
Supplemental Table Ie. Closest Genes to Differentially Methylated Sites in H9 line (Normal vs Abnormal Karyotype)
# GREAT version 3.0.0
Species assembly: hg19
Association rule: Basal+extension: 5000 bp upstream, 1000 bp downstream, 50000 bp max extension, curated regulatory domains included
Methylation Difference (N vs AB)	Gene ID	Distance of DMS to Transcription Start Site of Closest Gene
Increased in AB	AATK	(+46531), (+46537), (+46543), (+46558)
Increased in AB	ABCA7	(-12711)
Increased in AB	ABCC3	(-48363), (-48349)
Increased in AB	ABCC5	(+554)
Increased in AB	ABHD16B	(-24122)
Increased in AB	ABHD8	(+21716)
Increased in AB	ABLIM2	(+25119)
Increased in AB	ACSL1	(+22324)
Increased in AB	ACTA1	(+2055), (+2059), (+2065), (+2072)
Increased in AB	ACTRT2	(+33057)
Increased in AB	ADAD2	(+34350)
Increased in AB	ADAM8	(+18995)
Increased in AB	ADAMTS10	(-3307)
Increased in AB	ADAMTS14	(+27540)
Increased in AB	ADC	(-322)
Increased in AB	ADCY6	(-7001)
Increased in AB	ADCYAP1R1	(-19991)
Increased in AB	ADORA2B	(-26961)
Increased in AB	ADRA2A	(+2088)
Increased in AB	ADRA2C	(-41870), (-41201)
Increased in AB	AEBP1	(+7937)
Increased in AB	AGAP3	(+1479)
Increased in AB	AGBL2	(+36731)
Increased in AB	AGO2	(+36492)
Increased in AB	AGRN	(+19708), (+40595)
Increased in AB	AHNAK2	(+45626), (+46431), (+46560)
Increased in AB	AIF1L	(+7463), (+15648)
Increased in AB	AIRE	(-162)
Increased in AB	AJAP1	(-42903)
Increased in AB	AK8	(+1014)
Increased in AB	AKTIP	(-47141)
Increased in AB	ALDH1A3	(-29836)
Increased in AB	ALDH1B1	(+29174)
Increased in AB	ALDH4A1	(-19872)
Increased in AB	ALLC	(-6112)
Increased in AB	ALOX12B	(-27018), (+24853)
Increased in AB	ALOX15B	(-35375), (-35348), (+23833)
Increased in AB	ALOXE3	(+4326)
Increased in AB	ALX4	(-28896), (+6520)
Increased in AB	ANGPTL2	(+6482)
Increased in AB	ANGPTL6	(-4275)
Increased in AB	ANKRD46	(+49435)
Increased in AB	ANO1	(-483)
Increased in AB	ANO7	(+6347)
Increased in AB	ANO8	(+5727)
Increased in AB	ANO9	(-4039)
Increased in AB	AP1M2	(-15893)
Increased in AB	APC2	(+15415)
Increased in AB	APLN	(+16027)
Increased in AB	APOBEC1	(+23189)
Increased in AB	APOO	(-33942)
Increased in AB	ARHGAP40	(+250)
Increased in AB	ARHGAP8	(-3351)
Increased in AB	ARID3A	(+27523)
Increased in AB	ARL5C	(+1320)
Increased in AB	ARRDC2	(+43796)
Increased in AB	ARSI	(+912)
Increased in AB	ASB8	(+817)
Increased in AB	ASCL2	(-732), (-708), (-85), (-74), (-72), (-65), (-57), (-49), (-40), (-38), (+182)
Increased in AB	ASF1B	(-794)
Increased in AB	ATP5EP2	(+8307)
Increased in AB	ATP5G1	(-9436)
Increased in AB	ATP5G2	(-29946)
Increased in AB	ATP6V1C2	(+49885)
Increased in AB	ATP8B3	(-14137), (+48846)
Increased in AB	ATXN3L	(+8379)
Increased in AB	ATXN7L3	(-20206)
Increased in AB	AVIL	(-20579)
Increased in AB	B3GALTL	(+1303)
Increased in AB	B3GNT8	(-4598)
Increased in AB	B4GALNT1	(+5603), (+5605), (+5723)
Increased in AB	B4GALNT4	(-1205)
Increased in AB	BAIAP2	(+42170)
Increased in AB	BAIAP2L2	(+21739)
Increased in AB	BCOR	(-48055), (-240), (-238), (-201), (-193), (+13429)
Increased in AB	BET1L	(+4881)
Increased in AB	BHLHA15	(+29283)
Increased in AB	BHLHE23	(-1970), (+3494)
Increased in AB	BIN1	(+39226)
Increased in AB	BNC2	(-39059)
Increased in AB	BOC	(-44329)
Increased in AB	BSG	(-21276), (-21254), (-21241)
Increased in AB	C10orf105	(+11511)
Increased in AB	C11orf24	(+14293), (+14331)
Increased in AB	C11orf45	(+2840)
Increased in AB	C16orf91	(-7191)
Increased in AB	C19orf10	(+36893)
Increased in AB	C19orf25	(+12852)
Increased in AB	C1QTNF8	(-7226), (-7177)
Increased in AB	C1orf159	(+31682)
Increased in AB	C1orf61	(+41175)
Increased in AB	C21orf2	(+32705)
Increased in AB	C2CD2	(+809)
Increased in AB	C2orf81	(-4932)
Increased in AB	C2orf82	(+5377)
Increased in AB	C5orf55	(+43262)
Increased in AB	C8orf49	(-46855), (-46650), (-46448), (-21109)
Increased in AB	C8orf74	(+1)
Increased in AB	C9orf69	(-18730)
Increased in AB	C9orf89	(+17372)
Increased in AB	C9orf9	(-1135)
Increased in AB	CA4	(-20814)
Increased in AB	CAB39	(+12613)
Increased in AB	CABP7	(-17716)
Increased in AB	CACNA1F	(+4404), (+4443)
Increased in AB	CACNA1G	(+25034), (+25048)
Increased in AB	CACNA1H	(-49820), (-49771)
Increased in AB	CACNB3	(-27601)
Increased in AB	CACTIN	(+5030)
Increased in AB	CALCOCO1	(+21169)
Increased in AB	CALML4	(+42)
Increased in AB	CALML5	(-1846)
Increased in AB	CALR3	(-663)
Increased in AB	CARD10	(-27249)
Increased in AB	CARHSP1	(-18224), (+2084)
Increased in AB	CASKIN1	(-819)
Increased in AB	CAT	(+81), (+85), (+101)
Increased in AB	CATSPER1	(-20544)
Increased in AB	CBX2	(+12276)
Increased in AB	CBX8	(+6708)
Increased in AB	CCDC105	(-31465), (-31430), (-31415)
Increased in AB	CCDC114	(+22435)
Increased in AB	CCDC154	(+7954)
Increased in AB	CCDC40	(+46134)
Increased in AB	CCKAR	(+40109)
Increased in AB	CCNF	(+9558)
Increased in AB	CD300A	(-33), (+136), (+345), (+357), (+375), (+388), (+525), (+539), (+560)
Increased in AB	CD81	(-294), (-251)
Increased in AB	CDC16	(-200)
Increased in AB	CDC42EP1	(-13656)
Increased in AB	CDIPT	(-7289)
Increased in AB	CDK10	(+22460)
Increased in AB	CDKN1C	(-2589), (+16742)
Increased in AB	CDKN2A	(+10240)
Increased in AB	CDX2	(+17626)
Increased in AB	CELF4	(+28057)
Increased in AB	CELF5	(-13771)
Increased in AB	CENPBD1	(+15503)
Increased in AB	CEP41	(-44898)
Increased in AB	CERCAM	(+13795)
Increased in AB	CETN2	(-305)
Increased in AB	CGREF1	(+664)
Increased in AB	CHAT	(+763)
Increased in AB	CHCHD2	(+288)
Increased in AB	CHD5	(+18563)
Increased in AB	CHL1	(+39)
Increased in AB	CHMP4B	(+40927)
Increased in AB	CHRNA4	(+669)
Increased in AB	CHRND	(-2661)
Increased in AB	CHRNE	(-6291)
Increased in AB	CHST15	(+47869)
Increased in AB	CIB4	(+21111), (+21143)
Increased in AB	CIITA	(+1532)
Increased in AB	CKB	(-417)
Increased in AB	CKS2	(+152)
Increased in AB	CLEC1A	(-23673)
Increased in AB	CLEC4M	(+24447)
Increased in AB	CLEC7A	(+7579)
Increased in AB	CLIP2	(-6660)
Increased in AB	CLMP	(-17812)
Increased in AB	CLSTN1	(-13988)
Increased in AB	CMIP	(-1344)
Increased in AB	CNN1	(+203)
Increased in AB	CNN2	(+1093)
Increased in AB	COL18A1	(-46688)
Increased in AB	COL5A1	(-9596)
Increased in AB	COL6A2	(-48689)
Increased in AB	CORO1C	(-45725)
Increased in AB	CORO2A	(-43445)
Increased in AB	COX5B	(-22002)
Increased in AB	CPLX1	(+3378), (+31053), (+31065), (+31073), (+31079), (+31091), (+33932)
Increased in AB	CPLX3	(+13351)
Increased in AB	CR2	(-30555), (-30282)
Increased in AB	CRAMP1L	(-1373)
Increased in AB	CRB2	(+4713)
Increased in AB	CRIP1	(-7820)
Increased in AB	CRIP2	(+5535)
Increased in AB	CRIPAK	(+11659)
Increased in AB	CRTC1	(-24285)
Increased in AB	CRYAA	(+4153), (+4162), (+4177), (+4190)
Increased in AB	CSK	(+6478)
Increased in AB	CSNK2A3	(-19237)
Increased in AB	CST9	(-2598)
Increased in AB	CTDSP2	(+9689)
Increased in AB	CTIF	(+41529)
Increased in AB	CWH43	(-473), (-457), (-437), (-428)
Increased in AB	CYP2S1	(-4450)
Increased in AB	CYR61	(+47949)
Increased in AB	CYSTM1	(-26160)
Increased in AB	DACT2	(+18182)
Increased in AB	DAGLB	(+31373)
Increased in AB	DDN	(+4176)
Increased in AB	DEF8	(+8256)
Increased in AB	DENND3	(+1058)
Increased in AB	DES	(+302), (+343)
Increased in AB	DGAT2	(-46245)
Increased in AB	DGKA	(+8016)
Increased in AB	DHH	(+3095), (+3484)
Increased in AB	DIP2C	(+844)
Increased in AB	DLK1	(-17485)
Increased in AB	DMBT1	(-9118)
Increased in AB	DMRT2	(-3044), (-2642), (+1556), (+1563), (+1569), (+1580), (+1582), (+1586), (+1589), (+1592), (+1594), (+1600), (+1602)
Increased in AB	DMRTC2	(-3500)
Increased in AB	DMTN	(-12644), (-12638), (-12402), (-11023)
Increased in AB	DNAJB8	(-13950)
Increased in AB	DNASE1L2	(+1448)
Increased in AB	DNLZ	(+21566)
Increased in AB	DNMT3A	(+27552)
Increased in AB	DOT1L	(+6719)
Increased in AB	DSCR3	(+46845)
Increased in AB	DUOX2	(-3199)
Increased in AB	DUOXA2	(+3039)
Increased in AB	DUSP1	(-18945)
Increased in AB	EBP	(+801), (+1004)
Increased in AB	ECI1	(+14350)
Increased in AB	EDN2	(+48963)
Increased in AB	EFCC1	(+2062)
Increased in AB	EFNA2	(+796)
Increased in AB	EIF1AX	(-283), (-279)
Increased in AB	EIF3G	(+2541)
Increased in AB	ELOVL3	(+4624)
Increased in AB	EML3	(+586)
Increased in AB	EN1	(-5351)
Increased in AB	ENDOV	(+6453)
Increased in AB	ENO1	(-6713)
Increased in AB	ENSG00000255339	(-2969)
Increased in AB	ENSG00000258724	(+35442)
Increased in AB	ENSG00000269307	(+14339)
Increased in AB	ENSG00000269375	(+10056)
Increased in AB	ENTPD2	(-15188)
Increased in AB	ENTPD5	(-320)
Increased in AB	EPS8L1	(+17264)
Increased in AB	EPS8L3	(-13318)
Increased in AB	ERGIC1	(-44135)
Increased in AB	EVX2	(+11870), (+11876), (+12340), (+16249), (+16262)
Increased in AB	F2	(+24985)
Increased in AB	F5	(+145)
Increased in AB	FAM132A	(-274)
Increased in AB	FAM156A	(+36779), (+36781), (+36790), (+36806)
Increased in AB	FAM156B	(+24379), (+24395), (+24404), (+24406)
Increased in AB	FAM180A	(+9588)
Increased in AB	FAM20C	(-37309)
Increased in AB	FAM210A	(+45765)
Increased in AB	FAM213B	(-284)
Increased in AB	FAM57A	(+6204)
Increased in AB	FAM69C	(-309)
Increased in AB	FBXL22	(+2403)
Increased in AB	FBXO2	(+15925)
Increased in AB	FFAR1	(+1046)
Increased in AB	FFAR3	(-5871)
Increased in AB	FFAR4	(+1455), (+1462), (+1526), (+1537), (+1692)
Increased in AB	FGF17	(+4136), (+4142), (+4378), (+5757)
Increased in AB	FGF21	(-3684)
Increased in AB	FGFRL1	(+18545), (+18568)
Increased in AB	FIBCD1	(+10347)
Increased in AB	FKBP11	(+189), (+219), (+326), (+332), (+347), (+354), (+376), (+781), (+33360)
Increased in AB	FLRT1	(+33723), (+43147)
Increased in AB	FLT4	(-9203)
Increased in AB	FOXA1	(-1328)
Increased in AB	FOXB2	(-5329), (-5304), (-3027)
Increased in AB	FOXC2	(+3524), (+4595), (+4622), (+4628)
Increased in AB	FOXD2	(+13691)
Increased in AB	FOXF1	(-16640), (-3077)
Increased in AB	FOXG1	(-8910), (-8882), (-8866), (-8767), (-8765), (-8736), (-8730), (-5190), (-1489), (-1484), (-379), (-234), (+958), (+963), (+967), (+1166), (+2181), (+8123), (+8160), (+8184), (+8189), (+8207), (+8434), (+8449), (+8452), (+8454), (+8703), (+9132), (+9135), (+19699)
Increased in AB	FOXL1	(-7734), (-6663), (-6636), (-6630)
Increased in AB	FOXN4	(+17720)
Increased in AB	FOXO6	(-3695)
Increased in AB	FRMD1	(+43889), (+43893), (+43916), (+43925), (+43929)
Increased in AB	FRMPD3	(-15731), (-15724), (-15702), (-15699), (-15512), (-15510), (-15190), (-15146), (-15144)
Increased in AB	FRRS1L	(-224)
Increased in AB	FUCA1	(-34366), (-34351)
Increased in AB	FXYD5	(-9902)
Increased in AB	FXYD7	(+1620)
Increased in AB	FZD1	(+1762)
Increased in AB	GAA	(-18934)
Increased in AB	GABARAPL3	(-3231)
Increased in AB	GABRA4	(+588), (+597), (+603)
Increased in AB	GABRB1	(+32), (+46), (+76), (+1051)
Increased in AB	GADD45B	(+18960)
Increased in AB	GAL3ST2	(+26628)
Increased in AB	GAL3ST3	(+2119)
Increased in AB	GALNT15	(+31626)
Increased in AB	GALNT9	(+32166)
Increased in AB	GALR1	(+1525), (+1531)
Increased in AB	GATA2	(+12267)
Increased in AB	GATA3	(+11076)
Increased in AB	GATA4	(+6831), (+7045), (+7090), (+10328), (+10533), (+10735), (+36074)
Increased in AB	GBF1	(-4660)
Increased in AB	GBGT1	(-101)
Increased in AB	GBX2	(+2154), (+2364), (+5934), (+7114), (+7142), (+7651), (+7814)
Increased in AB	GCGR	(+936)
Increased in AB	GDF6	(+16098)
Increased in AB	GDF7	(+2603), (+2632), (+2913), (+2941), (+3021), (+3045), (+3049), (+3051), (+3061), (+3181), (+3185), (+3190), (+3193), (+3217), (+3389), (+3411), (+3424), (+3436), (+3438), (+3454), (+3456), (+3583), (+3588), (+3597), (+3601), (+3611), (+3635), (+3787), (+3969), (+3972), (+3976), (+3980), (+3985), (+3998), (+4000), (+4788), (+4790), (+4794), (+4894), (+4914), (+4924), (+4937)
Increased in AB	GEMIN4	(+13645)
Increased in AB	GINS2	(+361), (+40993)
Increased in AB	GLI3	(+1280)
Increased in AB	GLI4	(+8464), (+8475), (+11466), (+11505), (+11606), (+11634), (+11648), (+11653)
Increased in AB	GNB1L	(-26164)
Increased in AB	GNG13	(-26974)
Increased in AB	GP1BA	(-22932)
Increased in AB	GPC1	(-37198)
Increased in AB	GPER	(+353)
Increased in AB	GPR12	(+16633)
Increased in AB	GPR123	(+14721)
Increased in AB	GPR56	(-3450)
Increased in AB	GPR88	(+976)
Increased in AB	GPRASP1	(-251), (-245), (-243), (-230)
Increased in AB	GPRC5A	(-4218)
Increased in AB	GPRC5B	(+46582)
Increased in AB	GPSM1	(+14743)
Increased in AB	GRIK3	(+23660)
Increased in AB	GRIN1	(+24043), (+24855)
Increased in AB	GRIN2C	(+6650)
Increased in AB	GRIN3B	(-3654)
Increased in AB	GSDMD	(+19118)
Increased in AB	GSE1	(+34790)
Increased in AB	GSG1L	(-2995)
Increased in AB	GSX1	(+31617)
Increased in AB	GTF2IRD1	(+26574)
Increased in AB	GUCY2D	(+1048), (+1075)
Increased in AB	GZMM	(+7255), (+7277), (+7290)
Increased in AB	H1FOO	(+17829)
Increased in AB	HAND2	(+27867), (+29217), (+29899), (+29910), (+29940), (+29942)
Increased in AB	HDAC11	(+14184)
Increased in AB	HECA	(-207)
Increased in AB	HES2	(+992)
Increased in AB	HEYL	(+26702)
Increased in AB	HGS	(+6406)
Increased in AB	HIF1AN	(-3009)
Increased in AB	HIST3H2A	(+12455)
Increased in AB	HIST3H3	(-20079)
Increased in AB	HMG20B	(+13505)
Increased in AB	HMHA1	(+5119)
Increased in AB	HMX1	(-19936)
Increased in AB	HNF1A	(-20423)
Increased in AB	HNF1B	(+1082)
Increased in AB	HOXA7	(-3937)
Increased in AB	HOXC11	(-4820), (-4809)
Increased in AB	HOXD10	(-48928), (-48915), (-45006), (-44542), (-44536)
Increased in AB	HOXD11	(-39635), (-39622), (-35713), (-35249), (-35243)
Increased in AB	HOXD12	(-32079), (-32066), (-28157), (-27693), (-27687)
Increased in AB	HOXD13	(-25240), (-25227), (-21318), (-20854), (-20848)
Increased in AB	HOXD8	(-4923)
Increased in AB	HPCAL4	(+7591)
Increased in AB	HPDL	(-22005)
Increased in AB	HR	(-1356), (-1330)
Increased in AB	HSD17B7	(+48), (+58), (+78)
Increased in AB	HSPB1	(-16557)
Increased in AB	IAH1	(+1401), (+1413)
Increased in AB	ICOSLG	(+816)
Increased in AB	IDH2	(+37224), (+37246)
Increased in AB	IDUA	(+462)
Increased in AB	IFFO2	(+34033)
Increased in AB	IFNL2	(-3771)
Increased in AB	IFNL3	(-3336), (-3328), (-3255), (-3249)
Increased in AB	IFT140	(+1158), (+45367)
Increased in AB	IGDCC3	(-17920), (-17692)
Increased in AB	IGDCC4	(+27112), (+27340)
Increased in AB	IGFBP2	(+3831)
Increased in AB	IGFBPL1	(+2609)
Increased in AB	IGIP	(+22546)
Increased in AB	IL32	(+25862)
Increased in AB	INPPL1	(+15959)
Increased in AB	INSL3	(-13564)
Increased in AB	IRX4	(+7571)
Increased in AB	ITGAD	(-30180)
Increased in AB	ITGAX	(+7998)
Increased in AB	ITM2A	(+381), (+385), (+390), (+406), (+423)
Increased in AB	IZUMO1	(-4966)
Increased in AB	JAK3	(+12894)
Increased in AB	JAKMIP3	(-38938), (-38921)
Increased in AB	JUN	(-1823)
Increased in AB	KCNA7	(-2)
Increased in AB	KCNAB2	(-628)
Increased in AB	KCNC1	(-12668)
Increased in AB	KCNG1	(+19213)
Increased in AB	KCNG4	(+14210)
Increased in AB	KCNH3	(+612)
Increased in AB	KCNH5	(+274)
Increased in AB	KCNJ12	(-5169)
Increased in AB	KCNJ5	(+11501)
Increased in AB	KCNK18	(+19074)
Increased in AB	KCNMA1	(+816)
Increased in AB	KCNMB1	(+36672)
Increased in AB	KCNS2	(-44208), (+963)
Increased in AB	KIAA0513	(-44062)
Increased in AB	KIAA1324	(-716)
Increased in AB	KIAA1715	(-69698), (-69692), (-69228), (-65319), (-65306)
Increased in AB	KIF25	(+36138), (+36142), (+36151), (+36174), (+36178)
Increased in AB	KIF26A	(+12147), (+32953)
Increased in AB	KIF9	(-1000)
Increased in AB	KLF15	(+48792)
Increased in AB	KLF2	(-15901)
Increased in AB	KRAS	(+36124)
Increased in AB	KRT81	(+128)
Increased in AB	LBX1	(-31161)
Increased in AB	LBX2	(-653), (-645)
Increased in AB	LCN2	(-3210)
Increased in AB	LCN8	(-892)
Increased in AB	LDLR	(+2662), (+49017)
Increased in AB	LDLRAP1	(+37620)
Increased in AB	LEF1	(+24591)
Increased in AB	LGALS3	(-8009)
Increased in AB	LHPP	(+955)
Increased in AB	LHX3	(+596), (+3394), (+3407), (+3414), (+3439)
Increased in AB	LHX6	(+2479), (+2500), (+2843), (+2860), (+2864), (+2871), (+2888), (+2892), (+3045), (+3050), (+3075), (+3098), (+3260), (+10305), (+11871), (+11945), (+12167)
Increased in AB	LIMS2	(-10081)
Increased in AB	LINGO3	(+1768), (+1772), (+1956)
Increased in AB	LMAN1L	(-24181)
Increased in AB	LMOD1	(+269), (+298)
Increased in AB	LMX1A	(-20292)
Increased in AB	LONRF3	(-536)
Increased in AB	LRP1	(+7433)
Increased in AB	LRP5	(-402)
Increased in AB	LRP8	(-48308)
Increased in AB	LRRC25	(+583)
Increased in AB	LRRC26	(+5715), (+6527)
Increased in AB	LRRC45	(-2095)
Increased in AB	LRRC52	(+222)
Increased in AB	LRTM2	(-23105)
Increased in AB	LSP1	(+3992)
Increased in AB	LY6H	(+219), (+227), (+237), (+239), (+241), (+255), (+257), (+29474)
Increased in AB	LYL1	(+230)
Increased in AB	LYN	(-31332)
Increased in AB	LYNX1	(-356), (-76)
Increased in AB	LYPD4	(+3118)
Increased in AB	LYPD6B	(-3777)
Increased in AB	LYRM5	(+19463)
Increased in AB	MACROD1	(+19726), (+29150)
Increased in AB	MADCAM1	(-275), (-228)
Increased in AB	MAFA	(+3751), (+28349)
Increased in AB	MAN1C1	(-36268)
Increased in AB	MAN2B2	(-11028)
Increased in AB	MAP6	(-19080)
Increased in AB	MAP7D1	(+21937)
Increased in AB	MARCKSL1	(-2125)
Increased in AB	MAST3	(-45830)
Increased in AB	MAU2	(-40875)
Increased in AB	MC2R	(+46998)
Increased in AB	MC5R	(+42998)
Increased in AB	MCF2L	(-12041)
Increased in AB	MCPH1	(+6174)
Increased in AB	MEIS3	(-38123)
Increased in AB	MEOX1	(+16197)
Increased in AB	MEST	(-5958)
Increased in AB	METRN	(-19141)
Increased in AB	MGAT5B	(+20986)
Increased in AB	MGST2	(-32206)
Increased in AB	MLC1	(+13041)
Increased in AB	MLLT6	(-34754)
Increased in AB	MMP15	(+44584)
Increased in AB	MN1	(+1794), (+2666), (+3897), (+39299)
Increased in AB	MOCS3	(+45090)
Increased in AB	MOGAT2	(-29619), (+4668)
Increased in AB	MPC1	(-18049)
Increased in AB	MPPED1	(+17611)
Increased in AB	MRGPRD	(-29874)
Increased in AB	MRGPRF	(+2548)
Increased in AB	MRGPRG	(+15700)
Increased in AB	MRPL12	(-13019)
Increased in AB	MRPL23	(-7993)
Increased in AB	MRPL34	(+23434)
Increased in AB	MSX1	(+16195)
Increased in AB	MT1G	(-1856), (+113)
Increased in AB	MT1H	(-1862), (+107)
Increased in AB	MTCH2	(-36006)
Increased in AB	MTF2	(-38432)
Increased in AB	MUC8	(+28176)
Increased in AB	MYL6	(+14713)
Increased in AB	MYL9	(-697)
Increased in AB	MYOD1	(+2576)
Increased in AB	NAPRT1	(+6288)
Increased in AB	NARF	(+609)
Increased in AB	NAV1	(+7170)
Increased in AB	NCLN	(+25332)
Increased in AB	NCOR2	(-37331)
Increased in AB	NCR1	(+9404), (+9436)
Increased in AB	NCS1	(+10685), (+36816), (+44227)
Increased in AB	NDUFB8	(-2986)
Increased in AB	NEFH	(+47940)
Increased in AB	NEU4	(-9227), (+244)
Increased in AB	NFATC1	(-2913)
Increased in AB	NFKB2	(-10318)
Increased in AB	NINJ1	(+20698)
Increased in AB	NKPD1	(+7358)
Increased in AB	NKX1-1	(-8892), (-8769), (-8752), (-8750), (-8741), (-8731), (-1372), (-1368), (-1352), (-1338), (+896), (+919), (+3120)
Increased in AB	NKX2-5	(-7128), (-1001), (+7958)
Increased in AB	NKX2-8	(-1453), (-1449), (-1438), (-1436), (-1434), (-1423)
Increased in AB	NKX3-2	(+3097), (+15437), (+15451), (+15458), (+15628), (+15647), (+15672), (+21543)
Increased in AB	NKX6-1	(+14616), (+15322), (+15331), (+15337), (+15722), (+15758), (+15760), (+15772)
Increased in AB	NKX6-2	(-3238), (-3226), (+1758), (+1859)
Increased in AB	NLRP2	(-49708), (-49676)
Increased in AB	NNAT	(-862), (-850), (-842), (-838), (-826), (-814), (-671), (-663), (-623)
Increased in AB	NOC4L	(+29414)
Increased in AB	NOD1	(-1459), (+9415)
Increased in AB	NOS3	(-3993)
Increased in AB	NPAS2	(+1176)
Increased in AB	NPB	(+433)
Increased in AB	NR2F1	(-5180)
Increased in AB	NRARP	(+7165)
Increased in AB	NRGN	(+8699)
Increased in AB	NRIP2	(-19)
Increased in AB	NRN1	(+6557)
Increased in AB	NRROS	(+112)
Increased in AB	NSDHL	(+115)
Increased in AB	NT5C1A	(-12060)
Increased in AB	NTF3	(+48624)
Increased in AB	NTN3	(-32547)
Increased in AB	NUAK1	(-48455), (-48422)
Increased in AB	NUP210	(+16196)
Increased in AB	NUP214	(-21622), (-13437)
Increased in AB	OAT	(+29461)
Increased in AB	OAZ1	(+20542), (+20726), (+20730)
Increased in AB	ODF2	(-22147)
Increased in AB	ODF3	(+5809)
Increased in AB	OLFM1	(+11456), (+11548)
Increased in AB	OLFML2A	(+399)
Increased in AB	OLIG1	(-41979), (-37307)
Increased in AB	OLIG2	(+2228), (+6900)
Increased in AB	ONECUT1	(-10943), (-7684), (-7677), (-6407), (-6242), (-6211), (-5954), (-5947), (-5944), (-5925), (-5450), (-5447), (-5417), (-5278)
Increased in AB	ONECUT3	(+11057)
Increased in AB	OR1D5	(+37339)
Increased in AB	OSBPL5	(-37759), (+20077)
Increased in AB	OSBPL7	(+27443)
Increased in AB	OSR1	(+1105)
Increased in AB	OTOS	(-24420), (+7788)
Increased in AB	OTUB1	(+41774)
Increased in AB	OXLD1	(+759)
Increased in AB	P2RY11	(-4467), (+5823)
Increased in AB	PABPC4	(-36842)
Increased in AB	PANX2	(-1430)
Increased in AB	PAPD7	(-9859)
Increased in AB	PARD6B	(-5994)
Increased in AB	PAX5	(+8776), (+8781)
Increased in AB	PCNT	(-26554), (-26541)
Increased in AB	PCSK4	(-4662)
Increased in AB	PDE9A	(-927)
Increased in AB	PDGFB	(+14215)
Increased in AB	PDIA6	(+41310)
Increased in AB	PEX10	(-21246)
Increased in AB	PFKL	(+6637)
Increased in AB	PGS1	(+11817)
Increased in AB	PHF8	(-8532)
Increased in AB	PHKG1	(-122)
Increased in AB	PHOX2A	(+3436)
Increased in AB	PHOX2B	(-1306)
Increased in AB	PHRF1	(+736)
Increased in AB	PIK3R3	(-34382), (-34378), (-34376)
Increased in AB	PITX3	(+602), (+10522)
Increased in AB	PKD1	(-4987)
Increased in AB	PKN3	(+8831)
Increased in AB	PLCH2	(-33683), (+94)
Increased in AB	PLD4	(+6974), (+7103), (+7908)
Increased in AB	PLEKHG2	(+15880)
Increased in AB	PLEKHJ1	(-2492)
Increased in AB	PLXDC1	(-14096)
Increased in AB	PLXNA1	(+13491), (+13533), (+13649)
Increased in AB	PLXNA2	(-8211)
Increased in AB	PLXNA3	(+393), (+405), (+407), (+413), (+416), (+438)
Increased in AB	PLXND1	(+45775)
Increased in AB	PMEL	(+27034)
Increased in AB	POLD2	(+11210)
Increased in AB	POLG	(-44480), (-44464), (-44454), (-43499)
Increased in AB	POLR2E	(+24557)
Increased in AB	POU3F4	(-6439), (+2333), (+2470), (+2476), (+2482), (+2494), (+2506), (+2776)
Increased in AB	POU4F3	(+1254)
Increased in AB	PPAN	(+703)
Increased in AB	PPAN-P2RY11	(+676)
Increased in AB	PPARA	(+11835)
Increased in AB	PPM1F	(-192)
Increased in AB	PPP1R12C	(+24394)
Increased in AB	PPP1R35	(-10170)
Increased in AB	PPP2R1B	(-19709)
Increased in AB	PRCD	(+28787)
Increased in AB	PRDM11	(+33955)
Increased in AB	PRDM16	(-14672), (+2165), (+3785), (+4058)
Increased in AB	PRDM7	(-18980)
Increased in AB	PRDM8	(+21667), (+21688), (+22115), (+22120)
Increased in AB	PRIMA1	(+18105)
Increased in AB	PRKAG2	(-21271)
Increased in AB	PRKAR1B	(+323)
Increased in AB	PROK2	(-587)
Increased in AB	PRR5-ARHGAP8	(-3324)
Increased in AB	PRRX2	(+818)
Increased in AB	PRSS33	(-1131)
Increased in AB	PSMD5	(+11), (+13), (+28), (+218), (+237)
Increased in AB	PSTPIP2	(+43961), (+43969)
Increased in AB	PTDSS2	(-4230)
Increased in AB	PTF1A	(+11351), (+11390)
Increased in AB	PTGS1	(-27939)
Increased in AB	PTK2B	(+37050)
Increased in AB	PTTG1IP	(+32683)
Increased in AB	PURA	(-6979)
Increased in AB	PUS1	(-19287)
Increased in AB	PXDN	(+24789)
Increased in AB	PYGB	(+40065)
Increased in AB	QRFP	(-34665)
Increased in AB	RAB14	(-478)
Increased in AB	RAB28	(-45248), (-45234), (-45227), (-45057), (-45038), (-45013), (-39142)
Increased in AB	RABAC1	(+21718), (+23344)
Increased in AB	RAC1	(+42100)
Increased in AB	RAET1L	(-41639)
Increased in AB	RANBP3	(-41257)
Increased in AB	RASA3	(+22018)
Increased in AB	RBM38	(+48396)
Increased in AB	RBP4	(+33306), (+33461), (+33472), (+33536), (+33543)
Increased in AB	REEP6	(+3904)
Increased in AB	RETSAT	(+13957)
Increased in AB	REXO1	(+22040)
Increased in AB	RFC2	(-28371)
Increased in AB	RFX1	(+777)
Increased in AB	RGS11	(+557)
Increased in AB	RGS14	(+16397)
Increased in AB	RHBG	(+19006)
Increased in AB	RHEBL1	(-21699), (-21310)
Increased in AB	RHPN1	(+33170)
Increased in AB	RIPK4	(-49048), (+40918), (+40944), (+40949), (+40954), (+40959), (+41079), (+41342), (+41348)
Increased in AB	RND1	(-26569)
Increased in AB	RNF128	(+519), (+668), (+678), (+696)
Increased in AB	RNF223	(-10109), (+13589), (+34476)
Increased in AB	RNPS1	(-10841)
Increased in AB	ROBO3	(+3431)
Increased in AB	ROBO4	(+29464)
Increased in AB	ROM1	(-562)
Increased in AB	RPH3A	(+157), (+625)
Increased in AB	RPS16	(+7483)
Increased in AB	RRP1	(+25590)
Increased in AB	RTN4R	(+38342)
Increased in AB	S100P	(-442)
Increased in AB	SAPCD2	(+1355)
Increased in AB	SC5D	(-48276)
Increased in AB	SCD5	(+39851)
Increased in AB	SCGB1A1	(+7503)
Increased in AB	SCNN1G	(-378)
Increased in AB	SCO2	(-4999), (-4860), (-4843), (-4666), (-4656), (-4528), (-4483), (-4345), (-4336), (-4334), (-4327), (-4214), (-4191), (-3149)
Increased in AB	SCRT1	(+345)
Increased in AB	SECTM1	(+764), (+769)
Increased in AB	SEPN1	(-28374)
Increased in AB	2009-09-01	(+1567)
Increased in AB	SERPINH1	(+21885)
Increased in AB	SEZ6L2	(+28522)
Increased in AB	SF3B5	(-754), (+32234)
Increased in AB	SFT2D3	(-26396)
Increased in AB	SH3BP2	(-27285)
Increased in AB	SHH	(-1552), (+9256)
Increased in AB	SHISA3	(-10464)
Increased in AB	SHROOM4	(+559)
Increased in AB	SIGLEC11	(-18802)
Increased in AB	SIK1	(+17982), (+17986), (+43557), (+43633), (+43794), (+43891), (+43933)
Increased in AB	SIM2	(-22425)
Increased in AB	SIX2	(+2588)
Increased in AB	SKOR1	(-101), (-95), (+9889)
Increased in AB	SKOR2	(-7031), (-6781), (-332), (-17)
Increased in AB	SLC10A4	(+755)
Increased in AB	SLC13A4	(-11072)
Increased in AB	SLC16A8	(-5789)
Increased in AB	SLC18A2	(-24530)
Increased in AB	SLC1A6	(-6411), (-6396), (-6361)
Increased in AB	SLC25A23	(+711)
Increased in AB	SLC25A39	(-1042)
Increased in AB	SLC26A10	(+7722), (+7840), (+7842)
Increased in AB	SLC29A4	(+38368)
Increased in AB	SLC2A2	(-1550)
Increased in AB	SLC34A1	(-10210)
Increased in AB	SLC38A10	(-14261)
Increased in AB	SLC44A2	(-22051)
Increased in AB	SLC45A4	(+23102)
Increased in AB	SLC6A6	(-8815)
Increased in AB	SLC7A5	(-1368)
Increased in AB	SLC8A2	(+14757)
Increased in AB	SLC9A2	(+495)
Increased in AB	SLC9A3	(+28109), (+28124), (+28148)
Increased in AB	SLFN13	(-258)
Increased in AB	SLITRK5	(+3702)
Increased in AB	SMARCA2	(+25428), (+25440), (+25444), (+25472), (+25650), (+25654), (+25658), (+25690)
Increased in AB	SMARCA4	(-11081)
Increased in AB	SMARCC2	(+16674)
Increased in AB	SMIM20	(+20246)
Increased in AB	SMIM21	(-28507)
Increased in AB	SNAI1	(+27431)
Increased in AB	SNAPC4	(-3422)
Increased in AB	SNX22	(+339)
Increased in AB	SORCS2	(-2355), (+8427)
Increased in AB	SOX21	(+6089), (+8807), (+9008), (+9035), (+9042), (+9232), (+9356), (+9358), (+9360), (+9363), (+9376), (+9383), (+9398), (+9401), (+9564), (+9580), (+9599), (+9781), (+9806), (+9808), (+9815)
Increased in AB	SOX7	(-1250)
Increased in AB	SPACA7	(-44359), (-44326)
Increased in AB	SPATA21	(+27847)
Increased in AB	SPATA31E1	(-27075)
Increased in AB	SPC24	(+17429)
Increased in AB	SPEG	(-312)
Increased in AB	SPHK1	(+875)
Increased in AB	SPON2	(+1679)
Increased in AB	SPTLC1	(-22817)
Increased in AB	SPTLC2	(-24609)
Increased in AB	SQSTM1	(-4189)
Increased in AB	SRP68	(-4723), (-4262), (-4133), (-4114), (-4107), (-4085), (-3969), (-3954), (-3605), (-3599), (-3597)
Increased in AB	SRPX	(+62), (+82), (+87), (+96), (+100)
Increased in AB	SSTR5	(-38644), (-3064)
Increased in AB	SSU72	(+27047)
Increased in AB	ST6GALNAC2	(+17251)
Increased in AB	STK32C	(+26093)
Increased in AB	STRA13	(+1711)
Increased in AB	STUB1	(+15698)
Increased in AB	STX5	(-7999), (-7976)
Increased in AB	SUMO3	(-23025)
Increased in AB	SUN2	(-4821)
Increased in AB	SUV420H1	(-44255), (-44217)
Increased in AB	SYAP1	(+49781)
Increased in AB	SYNGR3	(+1504)
Increased in AB	SYNM	(+26072), (+26115)
Increased in AB	SYP	(-28711), (-28672)
Increased in AB	SYT14	(-49246)
Increased in AB	TAPBPL	(-714)
Increased in AB	TBATA	(+41392)
Increased in AB	TBC1D2	(+39304)
Increased in AB	TBC1D25	(-17295)
Increased in AB	TBKBP1	(+693)
Increased in AB	TBX1	(+2030), (+2042), (+2057), (+2203), (+6922), (+11413)
Increased in AB	TBX15	(-18030), (-12881), (-12838), (-4381)
Increased in AB	TBX2	(+40), (+9514)
Increased in AB	TBX3	(+46286)
Increased in AB	TBX4	(-47036)
Increased in AB	TBXA2R	(-15125), (+20217)
Increased in AB	TCEAL2	(-196), (-188), (-184), (-171)
Increased in AB	TECPR1	(+10714)
Increased in AB	TEK	(-124)
Increased in AB	TFAP2C	(+8337)
Increased in AB	TGOLN2	(-12639)
Increased in AB	TH	(-41983)
Increased in AB	THOC5	(+25612)
Increased in AB	THRAP3	(-46277)
Increased in AB	TLX3	(+15426)
Increased in AB	TM6SF2	(-6651)
Increased in AB	TMBIM6	(+23938)
Increased in AB	TMEM104	(+8927)
Increased in AB	TMEM105	(+21108)
Increased in AB	TMEM204	(+33170)
Increased in AB	TMEM211	(+20685)
Increased in AB	TMEM240	(-7465)
Increased in AB	TMEM52	(-8073)
Increased in AB	TMEM61	(-30442)
Increased in AB	TMEM82	(+109)
Increased in AB	TMIGD2	(+19940)
Increased in AB	TMOD1	(+1980)
Increased in AB	TMPO	(-22871)
Increased in AB	TNIP2	(-34524)
Increased in AB	TNNT3	(+19723)
Increased in AB	TNRC18	(+5069)
Increased in AB	TNS3	(-41346)
Increased in AB	TOP1	(-39594)
Increased in AB	TOPBP1	(-12916)
Increased in AB	TOR4A	(+17337)
Increased in AB	TPSD1	(+3795)
Increased in AB	TRAF3	(+42768)
Increased in AB	TRH	(+28982)
Increased in AB	TRIM4	(-11), (+3), (+25)
Increased in AB	TRIM62	(+29806)
Increased in AB	TRMU	(+42882)
Increased in AB	TRPC4AP	(+11425)
Increased in AB	TRPM2	(+16831), (+16839)
Increased in AB	TSC22D4	(+32544)
Increased in AB	TSPAN1	(-8069), (-8067), (-8063)
Increased in AB	TSPAN11	(-1090), (+43903)
Increased in AB	TSPO	(+280)
Increased in AB	TTC7A	(-842)
Increased in AB	TTLL8	(-15926)
Increased in AB	TUB	(-6774)
Increased in AB	TULP1	(+978)
Increased in AB	TXLNG	(-17014)
Increased in AB	TXN2	(+17754)
Increased in AB	TYMP	(-4309), (-1423), (-1284), (-1267), (-1090), (-1080), (-952), (-907), (-769), (-760), (-758), (-751), (-638), (-615), (+427)
Increased in AB	UBE2I	(-48952)
Increased in AB	UBLCP1	(+700)
Increased in AB	UBTF	(+3350)
Increased in AB	UBXN11	(-42575)
Increased in AB	ULBP3	(+1985)
Increased in AB	ULK1	(+15285)
Increased in AB	ULK3	(+3299)
Increased in AB	ULK4	(-1586)
Increased in AB	UNCX	(+19500)
Increased in AB	VAMP3	(-43055)
Increased in AB	VENTX	(+20469)
Increased in AB	VPS9D1	(+11858)
Increased in AB	VSIG2	(+3594)
Increased in AB	WBP2NL	(+20629)
Increased in AB	WDR13	(+275), (+289)
Increased in AB	WDR18	(-30808)
Increased in AB	WDR74	(+1722), (+1745)
Increased in AB	WFDC1	(+18207), (+18225)
Increased in AB	WIPI2	(-44476)
Increased in AB	WNT1	(+16518)
Increased in AB	WNT10A	(+12876)
Increased in AB	WNT10B	(-660)
Increased in AB	WNT3	(-22653)
Increased in AB	WNT5B	(-831)
Increased in AB	WNT6	(-1084), (-1081)
Increased in AB	WNT7B	(+6436)
Increased in AB	WNT9B	(-10173)
Increased in AB	XPO4	(-43576)
Increased in AB	YBEY	(+11184), (+11197)
Increased in AB	YIPF2	(-21267)
Increased in AB	ZACN	(-2932), (-2930), (-2924), (-2575), (-2560), (-2444), (-2422), (-2415), (-2396), (-2267), (-1806), (-1502), (-1490), (-1461)
Increased in AB	ZBED4	(-2002)
Increased in AB	ZBTB46	(-5877)
Increased in AB	ZDHHC12	(+12752)
Increased in AB	ZDHHC7	(-7648)
Increased in AB	ZFPM1	(+1446)
Increased in AB	ZMYND19	(-778)
Increased in AB	ZNF107	(-23095), (-23053), (-23045)
Increased in AB	ZNF114	(+27538)
Increased in AB	ZNF132	(-185), (-167), (-139), (+16), (+33), (+51), (+60), (+187), (+224), (+505)
Increased in AB	ZNF248	(-465), (-421), (-415)
Increased in AB	ZNF354C	(-168), (-166), (-142), (-136), (-118)
Increased in AB	ZNF37A	(+136), (+147), (+149), (+176)
Increased in AB	ZNF396	(+633)
Increased in AB	ZNF423	(-44150)
Increased in AB	ZNF430	(-20523), (-20505), (-20495)
Increased in AB	ZNF470	(+147), (+172), (+176), (+178), (+180), (+182), (+191)
Increased in AB	ZNF473	(-45748)
Increased in AB	ZNF562	(+425), (+435), (+437)
Increased in AB	ZNF565	(-49397), (-42501), (-42496), (-42493), (-42487), (-42484), (-42478), (-42475), (-42472), (-42463), (-42069)
Increased in AB	ZNF576	(-1831)
Increased in AB	ZNF598	(+18313)
Increased in AB	ZNF680	(+16), (+26), (+50)
Increased in AB	ZNF683	(+11837)
Increased in AB	ZNF696	(-15488), (-15477), (-12486), (-12447), (-12346), (-12318), (-12304), (-12299), (-1745), (-1708)
Increased in AB	ZNF697	(+36091)
Increased in AB	ZNF774	(+423)
Increased in AB	ZNF827	(+1415)
Increased in AB	ZNF83	(-11960)
Increased in AB	ZNRF4	(+12750)
Increased in AB	ZSCAN10	(+1614)
Increased in AB	ZSCAN5B	(-4310)
Increased in AB	ZSCAN5C	(-71)
Decreased in AB	AACS	(-15517)
Decreased in AB	AARS2	(+37243), (+37255), (+37260), (+37271), (+37273), (+37447)
Decreased in AB	ABCA3	(+41062), (+41067)
Decreased in AB	ABCA7	(+5297)
Decreased in AB	ABCB6	(-664)
Decreased in AB	ABCC10	(+847)
Decreased in AB	ABHD11	(-30044)
Decreased in AB	ABHD8	(+9450), (+9475), (+9494)
Decreased in AB	ABL1	(-6125)
Decreased in AB	ABTB1	(+3101)
Decreased in AB	ACADM	(+30608)
Decreased in AB	ACAP2	(-13899)
Decreased in AB	ACAP3	(+13705), (+16167), (+16175)
Decreased in AB	ACD	(+11236), (+11246), (+11266), (+11280), (+11422), (+11438)
Decreased in AB	ACER1	(+33649)
Decreased in AB	ACOT9	(+96), (+107), (+109), (+111), (+115), (+126), (+136), (+23278)
Decreased in AB	ACP6	(-10271)
Decreased in AB	ACPL2	(+34475)
Decreased in AB	ACPT	(+3817)
Decreased in AB	ACRC	(-507)
Decreased in AB	ACSL3	(-22048)
Decreased in AB	ACTB	(-18802), (-13893)
Decreased in AB	ACTG1	(+40650)
Decreased in AB	ACTL6A	(-33427)
Decreased in AB	ACTN4	(+15708)
Decreased in AB	ACTRT2	(-9303), (-9263)
Decreased in AB	ACY1	(+7501)
Decreased in AB	ADAM8	(-19140), (+2899), (+15526), (+15571)
Decreased in AB	ADAMTS14	(-10985)
Decreased in AB	ADAMTS2	(-27970)
Decreased in AB	ADAMTS7	(-49301)
Decreased in AB	ADARB1	(-42094)
Decreased in AB	ADARB2	(-27747)
Decreased in AB	ADAT3	(-3269)
Decreased in AB	ADC	(+46368), (+46379)
Decreased in AB	ADCK2	(-1035)
Decreased in AB	ADCY7	(+7575)
Decreased in AB	ADPRH	(+3190)
Decreased in AB	ADPRHL2	(+855)
Decreased in AB	ADRA2A	(+39973)
Decreased in AB	ADRBK1	(+9006)
Decreased in AB	ADSSL1	(-3969)
Decreased in AB	AFAP1	(-39468)
Decreased in AB	AFAP1L2	(-24027)
Decreased in AB	AGA	(-2737)
Decreased in AB	AGAP1	(+1808)
Decreased in AB	AGPAT4	(-40989)
Decreased in AB	AGRN	(+46832)
Decreased in AB	AGXT2	(-40131)
Decreased in AB	AHNAK2	(+3672)
Decreased in AB	AIFM1	(+569), (+44479), (+44491), (+44512), (+44834), (+45301), (+45305), (+45342), (+45542)
Decreased in AB	AIP	(-581)
Decreased in AB	ALDH4A1	(-4852)
Decreased in AB	ALG12	(+6043)
Decreased in AB	ALLC	(-18011)
Decreased in AB	ALMS1	(-7808)
Decreased in AB	ALOX12B	(-29168), (-7749)
Decreased in AB	ALOXE3	(+2176), (+23595)
Decreased in AB	ALPL	(+29190)
Decreased in AB	ALPP	(+2977)
Decreased in AB	ALPPL2	(-25332)
Decreased in AB	AMT	(+609)
Decreased in AB	AMZ1	(-24081), (-14019), (+20986)
Decreased in AB	AMZ2	(-333)
Decreased in AB	ANGPTL6	(+21888)
Decreased in AB	ANHX	(+12557)
Decreased in AB	ANKDD1A	(+226)
Decreased in AB	ANKRD13B	(+19273), (+19278), (+19284), (+19302)
Decreased in AB	ANKRD13D	(-13875)
Decreased in AB	ANKRD2	(+5766)
Decreased in AB	ANKRD40	(+14067)
Decreased in AB	ANO8	(-4804), (-4763)
Decreased in AB	ANO9	(+21371)
Decreased in AB	ANP32E	(+39007)
Decreased in AB	AP1S1	(-15753)
Decreased in AB	AP2A1	(+35847), (+35854)
Decreased in AB	AP5Z1	(+16430), (+39341)
Decreased in AB	APBA2	(+23940), (+23960)
Decreased in AB	APMAP	(+26179)
Decreased in AB	APOA2	(-3685)
Decreased in AB	APOBEC3D	(+5539)
Decreased in AB	APOBEC3F	(-13952)
Decreased in AB	APOOL	(-28902)
Decreased in AB	ARC	(+17780)
Decreased in AB	ARF6	(-8397)
Decreased in AB	ARHGDIA	(+1565)
Decreased in AB	ARHGEF10	(-6698), (+41821)
Decreased in AB	ARHGEF10L	(-705)
Decreased in AB	ARHGEF11	(-45295)
Decreased in AB	ARHGEF2	(+4185)
Decreased in AB	ARID5A	(+16560)
Decreased in AB	ARL4D	(-10009), (+32832)
Decreased in AB	ARL8B	(-10753), (-10577)
Decreased in AB	ARPC2	(+10683)
Decreased in AB	ARRDC2	(-6243)
Decreased in AB	ARSA	(+14951), (+19560)
Decreased in AB	ARVCF	(+48087)
Decreased in AB	ASCC3	(-32725)
Decreased in AB	ASH2L	(-15269)
Decreased in AB	ASIP	(+10788)
Decreased in AB	ASNA1	(+742)
Decreased in AB	ASPHD1	(+702)
Decreased in AB	ATAD3A	(+16315)
Decreased in AB	ATAD5	(-1431)
Decreased in AB	ATG10	(+778)
Decreased in AB	ATG4B	(+38444), (+38669)
Decreased in AB	ATG9B	(+10385), (+11149)
Decreased in AB	ATHL1	(-8300), (-8287), (-8282), (-1227), (-1218), (-1207), (-1200)
Decreased in AB	ATP12A	(+29715)
Decreased in AB	ATP13A1	(+6508)
Decreased in AB	ATP2A1	(+27745)
Decreased in AB	ATP2B2	(+33555)
Decreased in AB	ATP2C2	(-48989)
Decreased in AB	ATP4B	(+47347)
Decreased in AB	ATP5D	(-3321)
Decreased in AB	ATP5G2	(-18863)
Decreased in AB	ATP6V0A4	(-29087)
Decreased in AB	ATP6V1E1	(+742)
Decreased in AB	ATP6V1F	(+9373)
Decreased in AB	ATP8B2	(+17246)
Decreased in AB	ATP9B	(-48370), (-1024), (-656)
Decreased in AB	ATXN7	(-1469)
Decreased in AB	AXIN1	(+3637)
Decreased in AB	AZU1	(+2028)
Decreased in AB	B3GALT6	(-2642), (+11278)
Decreased in AB	B3GNT8	(+2442)
Decreased in AB	BAG3	(-21117)
Decreased in AB	BAI2	(+33164)
Decreased in AB	BAIAP2	(-41296), (-16607), (+49522)
Decreased in AB	BAIAP2L1	(+10138)
Decreased in AB	BAP1	(+21962), (+21975)
Decreased in AB	BCAR3	(+16966)
Decreased in AB	BCAT2	(-15937)
Decreased in AB	BCKDHB	(+6343)
Decreased in AB	BCL6B	(-1151)
Decreased in AB	BCORL1	(-44048), (-44042), (-44007), (-25059), (-25048), (-25037), (-25020), (-24474), (-24469), (-24457), (-24447), (-24439), (-24433), (-24428), (-24426), (-22128), (-21987), (-21983), (-21978), (-20441), (-20419), (-20398), (-20394), (-20211), (+20293)
Decreased in AB	BCR	(+1672), (+11673)
Decreased in AB	BDH1	(-27313)
Decreased in AB	BEST2	(+4053)
Decreased in AB	BET1L	(-2057)
Decreased in AB	BEX2	(-2695)
Decreased in AB	BHLHE40	(-41841)
Decreased in AB	BID	(-41714), (-14699), (-14696), (-14686)
Decreased in AB	BIN1	(-25971)
Decreased in AB	BIRC8	(-17015), (-17005), (+17600)
Decreased in AB	BLCAP	(-36201)
Decreased in AB	BRAT1	(-544), (+29483)
Decreased in AB	BRD1	(+30470)
Decreased in AB	BRMS1L	(+23611)
Decreased in AB	BTBD2	(-26112)
Decreased in AB	BTBD6	(+12780), (+12822)
Decreased in AB	BTN2A1	(-5656)
Decreased in AB	BTN3A3	(+11797)
Decreased in AB	C10orf35	(-23071)
Decreased in AB	C11orf24	(+13547)
Decreased in AB	C11orf49	(+830)
Decreased in AB	C11orf92	(+6588), (+20957)
Decreased in AB	C12orf44	(-26493), (+9634)
Decreased in AB	C12orf57	(-690)
Decreased in AB	C14orf144	(-43105)
Decreased in AB	C14orf166	(+30034)
Decreased in AB	C14orf180	(-8245)
Decreased in AB	C14orf2	(+41721)
Decreased in AB	C16orf91	(+1691)
Decreased in AB	C17orf67	(+18978)
Decreased in AB	C19orf10	(-35540)
Decreased in AB	C19orf18	(-27301)
Decreased in AB	C19orf24	(+1762), (+1780)
Decreased in AB	C19orf25	(-3684)
Decreased in AB	C19orf26	(-402), (+19839)
Decreased in AB	C19orf33	(-650)
Decreased in AB	C1QA	(-9978)
Decreased in AB	C1QL1	(-4456)
Decreased in AB	C1QL4	(+4689), (+4721)
Decreased in AB	C1QTNF6	(+563)
Decreased in AB	C1QTNF8	(-22180)
Decreased in AB	C1orf86	(+28735)
Decreased in AB	C21orf33	(+9861), (+40053)
Decreased in AB	C21orf67	(-45065), (-45062), (-25546)
Decreased in AB	C2CD2	(+45870)
Decreased in AB	C5orf60	(-41800)
Decreased in AB	C5orf63	(+161), (+177)
Decreased in AB	C6orf58	(+15972)
Decreased in AB	C8orf74	(+42625)
Decreased in AB	CABLES2	(-21990)
Decreased in AB	CABP1	(+10013), (+10053)
Decreased in AB	CABP5	(-12451)
Decreased in AB	CACFD1	(+10356)
Decreased in AB	CACNA1E	(+25035)
Decreased in AB	CACNA1H	(-34817)
Decreased in AB	CACNG1	(-26413)
Decreased in AB	CACNG4	(+23650)
Decreased in AB	CADM1	(-5038)
Decreased in AB	CALB2	(-10034), (-10013)
Decreased in AB	CALCOCO1	(+32252)
Decreased in AB	CALML4	(-6117)
Decreased in AB	CALML6	(+3232)
Decreased in AB	CALY	(+26390), (+27405)
Decreased in AB	CAMK1D	(+6543)
Decreased in AB	CAMSAP1	(+22406)
Decreased in AB	CAMSAP3	(-962), (+24290), (+24305)
Decreased in AB	CANX	(-12060)
Decreased in AB	CAPN1	(+953), (+965)
Decreased in AB	CAPN11	(-19833)
Decreased in AB	CARM1	(+20426)
Decreased in AB	CARS	(-35819)
Decreased in AB	CASP16	(+48665)
Decreased in AB	CASP9	(+21457)
Decreased in AB	CATSPERD	(+39424)
Decreased in AB	CBR3	(+1707)
Decreased in AB	CBX6	(+5299)
Decreased in AB	CC2D1A	(+16713)
Decreased in AB	CCDC124	(-19598), (+7649), (+7660), (+7662), (+19217)
Decreased in AB	CCDC135	(-4916)
Decreased in AB	CCDC154	(-2079)
Decreased in AB	CCDC40	(+36684)
Decreased in AB	CCDC8	(+8125)
Decreased in AB	CCDC85C	(+45318)
Decreased in AB	CCDC86	(+10572), (+10576), (+10602), (+10606), (+10610), (+10824), (+10832), (+10836), (+10840), (+10842), (+10862)
Decreased in AB	CCDC91	(-326)
Decreased in AB	CCL17	(+21435)
Decreased in AB	CCL24	(-10836)
Decreased in AB	CCT8L2	(-10082)
Decreased in AB	CD19	(+4956)
Decreased in AB	CD22	(-22158)
Decreased in AB	CD248	(+1466), (+1511)
Decreased in AB	CD300A	(-15140)
Decreased in AB	CD3EAP	(-16313)
Decreased in AB	CD5	(-45018)
Decreased in AB	CD58	(+1034)
Decreased in AB	CD6	(+48143)
Decreased in AB	CD7	(+34623)
Decreased in AB	CD72	(-26285)
Decreased in AB	CD81	(+19127), (+43004)
Decreased in AB	CD82	(+451)
Decreased in AB	CD9	(-37886)
Decreased in AB	CDC25C	(+4680)
Decreased in AB	CDC42BPG	(-24041)
Decreased in AB	CDC42EP3	(+5070)
Decreased in AB	CDCA4	(-13165)
Decreased in AB	CDH23	(+15866)
Decreased in AB	CDH24	(+2172)
Decreased in AB	CDH3	(-8703)
Decreased in AB	CDHR1	(+19749)
Decreased in AB	CDKL5	(-16435)
Decreased in AB	CDKN1C	(+4891)
Decreased in AB	CDT1	(-585)
Decreased in AB	CDX4	(+289)
Decreased in AB	CEACAM16	(-1758)
Decreased in AB	CEACAM19	(-5837), (-5828)
Decreased in AB	CEACAM8	(-12108), (-11947)
Decreased in AB	CEBPA	(-1644)
Decreased in AB	CEBPB	(-11732)
Decreased in AB	CELA2B	(+26737)
Decreased in AB	CELA3B	(-2117)
Decreased in AB	CELF5	(-36970), (-23021)
Decreased in AB	CELSR3	(+1375), (+1562), (+1570), (+1573), (+1610), (+5910), (+5915), (+5941), (+6083), (+6090), (+6094)
Decreased in AB	CEND1	(+2477)
Decreased in AB	CENPF	(-589)
Decreased in AB	CEP170B	(+16816)
Decreased in AB	CES1	(-42503)
Decreased in AB	CETN3	(+1110)
Decreased in AB	CFD	(+8452)
Decreased in AB	CGB1	(-2013)
Decreased in AB	CGB2	(-210), (-186)
Decreased in AB	CH25H	(-6215)
Decreased in AB	CHCHD2	(-9430)
Decreased in AB	CHFR	(+49634)
Decreased in AB	CHID1	(+16463), (+42839)
Decreased in AB	CHMP6	(+2025), (+26714)
Decreased in AB	CHRNE	(+1589)
Decreased in AB	CHST12	(-21312)
Decreased in AB	CHST13	(-1998)
Decreased in AB	CITED4	(+23750), (+39426)
Decreased in AB	CKAP5	(-4845)
Decreased in AB	CKLF	(+861)
Decreased in AB	CKM	(+22265), (+30620)
Decreased in AB	CLCN4	(-45256), (+1580)
Decreased in AB	CLCN6	(-3246), (-3231)
Decreased in AB	CLDN14	(+44513)
Decreased in AB	CLDN15	(+2021)
Decreased in AB	CLDN3	(+1359)
Decreased in AB	CLEC17A	(+26777)
Decreased in AB	CLEC3B	(+10403)
Decreased in AB	CLIC4	(-1081)
Decreased in AB	CLN6	(+18064)
Decreased in AB	CLUH	(-36874), (+10339)
Decreased in AB	CMTM4	(+778)
Decreased in AB	CMTM6	(+35662)
Decreased in AB	CNFN	(-10843)
Decreased in AB	CNGA2	(-21363)
Decreased in AB	CNIH2	(+5940)
Decreased in AB	CNNM4	(+445), (+470)
Decreased in AB	CNOT6	(+37105)
Decreased in AB	CNP	(+6849)
Decreased in AB	CNTD2	(-165)
Decreased in AB	CNTN2	(+22828)
Decreased in AB	COL15A1	(+21346)
Decreased in AB	COL16A1	(-26552), (+41763)
Decreased in AB	COL18A1	(-15767)
Decreased in AB	COL1A1	(+12960)
Decreased in AB	COL27A1	(+7790)
Decreased in AB	COL5A1	(-42934)
Decreased in AB	COL7A1	(+6921), (+20742)
Decreased in AB	COLEC11	(+38278)
Decreased in AB	COLGALT1	(+46034)
Decreased in AB	COPRS	(+15818)
Decreased in AB	COQ9	(-21235)
Decreased in AB	CORO2B	(-31342)
Decreased in AB	CORO6	(+10129), (+10147), (+10153), (+10158)
Decreased in AB	COX6A1P2	(-34245)
Decreased in AB	CPA1	(+1395)
Decreased in AB	CPLX2	(+34123)
Decreased in AB	CPNE6	(+11343)
Decreased in AB	CPSF1	(-4088), (-4086), (-3919), (-3646)
Decreased in AB	CRABP1	(-17493)
Decreased in AB	CREB3L1	(+45622)
Decreased in AB	CRELD1	(-1147)
Decreased in AB	CRELD2	(+7270)
Decreased in AB	CREM	(-944)
Decreased in AB	CRK	(-28023), (-15689), (-15676), (-15673), (-15665), (-432), (-416)
Decreased in AB	CRYAA	(+42564)
Decreased in AB	CRYAB	(-14783)
Decreased in AB	CSF2RB	(-24263)
Decreased in AB	CSF3R	(-34313)
Decreased in AB	CSNK1D	(-9248)
Decreased in AB	CSNK1G2	(+4587)
Decreased in AB	CSPG4	(-936)
Decreased in AB	CST7	(+17570)
Decreased in AB	CTSB	(-791)
Decreased in AB	CTU2	(+3232)
Decreased in AB	CXCR3	(-45390)
Decreased in AB	CXXC11	(+25925), (+31857)
Decreased in AB	CXorf40A	(-13608), (-6379)
Decreased in AB	CYB5D2	(+6663)
Decreased in AB	CYP2A6	(+38515)
Decreased in AB	CYP2C19	(+10622)
Decreased in AB	CYP2D6	(+1408)
Decreased in AB	CYP2F1	(+21980)
Decreased in AB	CYP2W1	(+26731)
Decreased in AB	CYP3A4	(-25037), (-24971), (-24955)
Decreased in AB	CYP3A43	(-18896), (-18880), (-18814)
Decreased in AB	CYP4F12	(+11976)
Decreased in AB	CYS1	(+15046)
Decreased in AB	CYTH1	(-516)
Decreased in AB	CYTH2	(+11789), (+11813), (+11821), (+40951)
Decreased in AB	DACH2	(+384)
Decreased in AB	DACT3	(-49693)
Decreased in AB	DAGLA	(-29251)
Decreased in AB	DAZAP1	(+16061)
Decreased in AB	DBP	(-2838)
Decreased in AB	DCSTAMP	(+27856)
Decreased in AB	DCUN1D3	(+40589)
Decreased in AB	DDI2	(+16747)
Decreased in AB	DDO	(+15820)
Decreased in AB	DDX11	(+31351)
Decreased in AB	DDX25	(+17057)
Decreased in AB	DEFB1	(+38139)
Decreased in AB	DEFB115	(+16971)
Decreased in AB	DEFB116	(+33950)
Decreased in AB	DEFB125	(+42409), (+42419), (+42421), (+42426), (+42436)
Decreased in AB	DEFB126	(-12250), (-12240), (-12238), (-12233), (-12223)
Decreased in AB	DEFB130	(+32086)
Decreased in AB	DEFB132	(+9099)
Decreased in AB	DEGS2	(+35509)
Decreased in AB	DENND3	(+38167)
Decreased in AB	DENND6B	(-619)
Decreased in AB	DERL3	(+12560)
Decreased in AB	DGAT1	(-4595)
Decreased in AB	DGKA	(+561)
Decreased in AB	DGKZ	(-38311)
Decreased in AB	DHRS9	(+26967)
Decreased in AB	DHX15	(-13975)
Decreased in AB	DIAPH1	(-3780)
Decreased in AB	DIXDC1	(-8571)
Decreased in AB	DLL1	(+9855), (+42328)
Decreased in AB	DMTN	(-5862)
Decreased in AB	DNAH1	(-21027)
Decreased in AB	DNAH12	(+4228)
Decreased in AB	DNAJB13	(+7381)
Decreased in AB	DNAJB5	(+46698), (+46729), (+46737)
Decreased in AB	DNAJC5	(+45699), (+45747), (+49316)
Decreased in AB	DNASE2	(+7436), (+7450), (+7471)
Decreased in AB	DNMT3B	(+3282)
Decreased in AB	DOCK6	(-2287), (-2099)
Decreased in AB	DOK3	(+6387)
Decreased in AB	DOPEY2	(-27916)
Decreased in AB	DPH7	(+896)
Decreased in AB	DPM3	(-5779)
Decreased in AB	DPP9	(+17953)
Decreased in AB	DPRX	(-7283)
Decreased in AB	DPYSL4	(+41989)
Decreased in AB	DRG1	(+40329)
Decreased in AB	DSG2	(-988)
Decreased in AB	DTYMK	(+10710), (+10935)
Decreased in AB	DUPD1	(+14677)
Decreased in AB	DUSP1	(+21426)
Decreased in AB	DUSP22	(+9609), (+31433)
Decreased in AB	DUSP26	(+25051)
Decreased in AB	DVL1	(+5111)
Decreased in AB	DYNC1LI1	(-22283)
Decreased in AB	E2F4	(+1014)
Decreased in AB	ECHDC3	(-42284)
Decreased in AB	ECSIT	(+14670)
Decreased in AB	EDAR	(-23597)
Decreased in AB	EDN2	(-23317)
Decreased in AB	EFCAB4A	(-3456)
Decreased in AB	EFCAB7	(+49659)
Decreased in AB	EFCC1	(+37640)
Decreased in AB	EFNA2	(+24627)
Decreased in AB	EGLN2	(+12387)
Decreased in AB	EHD1	(+10109)
Decreased in AB	EI24	(-32774), (-32758)
Decreased in AB	EIF2S1	(-29250)
Decreased in AB	EIF3B	(+27410)
Decreased in AB	EIF4E3	(-3161)
Decreased in AB	EIF4ENIF1	(+49735)
Decreased in AB	ELF4	(-10912), (-10900), (-10879), (-10557), (-10090), (-10086), (-10049), (-9849)
Decreased in AB	ELN	(+1878), (+26604)
Decreased in AB	EMC6	(+23221)
Decreased in AB	EMILIN3	(-899)
Decreased in AB	EMP2	(-47026)
Decreased in AB	ENG	(+28116)
Decreased in AB	ENGASE	(+33516), (+33518), (+33547)
Decreased in AB	ENO4	(-14128)
Decreased in AB	ENOX2	(+5243)
Decreased in AB	ENSG00000171282	(-49666)
Decreased in AB	ENSG00000173213	(-23446)
Decreased in AB	ENSG00000188474	(-26533), (-26523)
Decreased in AB	ENSG00000205147	(-9734)
Decreased in AB	ENSG00000214325	(-19481)
Decreased in AB	ENSG00000228532	(-5444)
Decreased in AB	ENSG00000237452	(+12282), (+29089)
Decreased in AB	ENSG00000248751	(+9142)
Decreased in AB	ENSG00000255835	(-15001)
Decreased in AB	ENSG00000260869	(-3454)
Decreased in AB	ENSG00000261459	(+1523)
Decreased in AB	ENSG00000267157	(+25518)
Decreased in AB	ENSG00000267335	(-1934)
Decreased in AB	ENSG00000267740	(-1881)
Decreased in AB	ENSG00000268864	(-21276)
Decreased in AB	ENSG00000268942	(-5402)
Decreased in AB	ENSG00000269307	(+26561), (+26580), (+26605)
Decreased in AB	ENSG00000270011	(+205)
Decreased in AB	ENSG00000270149	(+11562)
Decreased in AB	ENSG00000271092	(+24915)
Decreased in AB	ENSG00000272442	(+5136), (+5310), (+5312), (+5323), (+5328), (+5340)
Decreased in AB	ENTPD2	(-1789)
Decreased in AB	ENTPD6	(+26457)
Decreased in AB	EPB41L3	(+3672)
Decreased in AB	EPN1	(+27318), (+27445), (+27455), (+27464), (+27466)
Decreased in AB	EPO	(+16548)
Decreased in AB	EPPK1	(+23142)
Decreased in AB	EPS8L1	(+4192)
Decreased in AB	ERCC2	(-19278)
Decreased in AB	ERCC6L	(+17710), (+17740)
Decreased in AB	ERI3	(+40439)
Decreased in AB	ERVV-1	(+23722), (+23858)
Decreased in AB	ERVV-2	(-7095), (-6959)
Decreased in AB	ESX1	(-35057)
Decreased in AB	ESYT3	(-384), (-379)
Decreased in AB	ETNK2	(+22409)
Decreased in AB	ETV3L	(+9143)
Decreased in AB	ETV5	(+9892)
Decreased in AB	EVA1C	(-2615)
Decreased in AB	EVI5L	(+19508)
Decreased in AB	EXOC3L1	(-2979)
Decreased in AB	EXOC7	(-18618)
Decreased in AB	EXOSC2	(+14100)
Decreased in AB	EXOSC5	(-28809)
Decreased in AB	EXTL1	(+15240)
Decreased in AB	EYA2	(+37541)
Decreased in AB	F10	(+20892)
Decreased in AB	F11	(-569), (+47287)
Decreased in AB	F11R	(-6034), (+26665)
Decreased in AB	F12	(-6151)
Decreased in AB	F2RL3	(-2638), (+12840), (+35064)
Decreased in AB	FABP7	(-32660)
Decreased in AB	FADD	(-6412), (-468)
Decreased in AB	FAIM2	(+10366)
Decreased in AB	FAM110A	(+26883)
Decreased in AB	FAM126A	(-21962)
Decreased in AB	FAM132A	(-26092), (+3195)
Decreased in AB	FAM132B	(+2406)
Decreased in AB	FAM19A5	(+15798)
Decreased in AB	FAM209B	(+11235)
Decreased in AB	FAM20C	(+30783)
Decreased in AB	FAM213B	(+41679)
Decreased in AB	FAM50A	(-3424)
Decreased in AB	FAM53A	(+22933)
Decreased in AB	FAM69B	(+28398)
Decreased in AB	FAM73B	(-1391)
Decreased in AB	FAN1	(-8133)
Decreased in AB	FANCF	(-26780)
Decreased in AB	FANCG	(-795)
Decreased in AB	FASTKD3	(+45098)
Decreased in AB	FAT1	(+17466)
Decreased in AB	FAT4	(-48922)
Decreased in AB	FATE1	(+1053)
Decreased in AB	FBN3	(-649), (+28621)
Decreased in AB	FBP2	(+33929), (+38728)
Decreased in AB	FBRS	(-8195), (+21547)
Decreased in AB	FBXO21	(-13906)
Decreased in AB	FBXO4	(+521)
Decreased in AB	FERMT1	(+19581)
Decreased in AB	FEZ1	(-40334), (-40318)
Decreased in AB	FGD2	(+4939)
Decreased in AB	FGF17	(+10918)
Decreased in AB	FGF22	(+1133)
Decreased in AB	FGF6	(-7332)
Decreased in AB	FGFR1	(+24465)
Decreased in AB	FHOD1	(+10284), (+10287), (+10293), (+10684)
Decreased in AB	FIBCD1	(+32506)
Decreased in AB	FIBIN	(-16696)
Decreased in AB	FIS1	(-344)
Decreased in AB	FKBP4	(-17593), (-1078)
Decreased in AB	FLG	(+21853)
Decreased in AB	FLNA	(+22756)
Decreased in AB	FLT4	(+28004)
Decreased in AB	FMN1	(-110)
Decreased in AB	FOXJ1	(+18935)
Decreased in AB	FOXM1	(+23418)
Decreased in AB	FOXS1	(+725)
Decreased in AB	FPGS	(+23765)
Decreased in AB	FRMPD4	(+409), (+436), (+455)
Decreased in AB	FSCN1	(-48221), (-43312)
Decreased in AB	FSD1L	(-607)
Decreased in AB	FUT4	(+2010)
Decreased in AB	FUT5	(-1797)
Decreased in AB	FUZ	(+10282), (+10289)
Decreased in AB	FXYD2	(-12592)
Decreased in AB	FXYD6	(+39846)
Decreased in AB	FZD10	(-19595)
Decreased in AB	GAA	(-28384)
Decreased in AB	GAB2	(-2825), (-2822)
Decreased in AB	GAB4	(-28757)
Decreased in AB	GABBR2	(-1250)
Decreased in AB	GABRD	(-45183), (-45178)
Decreased in AB	GAK	(+48982)
Decreased in AB	GANAB	(-339)
Decreased in AB	GAS2	(-13994)
Decreased in AB	GAS7	(-1623)
Decreased in AB	GATA5	(+46695)
Decreased in AB	GBA	(+549)
Decreased in AB	GBP1	(-22974)
Decreased in AB	GBP2	(+37780)
Decreased in AB	GDPD5	(-17615)
Decreased in AB	GGA1	(+5267)
Decreased in AB	GGTLC1	(+4074)
Decreased in AB	GINS2	(+33235)
Decreased in AB	GJB4	(-4154)
Decreased in AB	GJB5	(+540)
Decreased in AB	GKAP1	(-732)
Decreased in AB	GLB1L2	(-1028)
Decreased in AB	GLOD4	(-13176), (-8165)
Decreased in AB	GLYATL2	(+47965)
Decreased in AB	GLYCTK	(-840), (-821), (+7436)
Decreased in AB	GMEB2	(-8426), (-8186)
Decreased in AB	GMFG	(-708)
Decreased in AB	GMIP	(-13518), (+6201)
Decreased in AB	GML	(-9729)
Decreased in AB	GNAS	(+36973), (+37004), (+37011)
Decreased in AB	GNB2L1	(+9674)
Decreased in AB	GNL3L	(-3594)
Decreased in AB	GOLGA3	(-9272)
Decreased in AB	GOT1	(+42687)
Decreased in AB	GP9	(-21498), (+26721)
Decreased in AB	GPAM	(-44994)
Decreased in AB	GPBAR1	(-33122)
Decreased in AB	GPC1	(+9172)
Decreased in AB	GPIHBP1	(-20446)
Decreased in AB	GPR108	(+1084), (+1348)
Decreased in AB	GPR123	(+13643)
Decreased in AB	GPR132	(+31117)
Decreased in AB	GPR142	(+11786)
Decreased in AB	GPR146	(-45355)
Decreased in AB	GPR17	(-36925)
Decreased in AB	GPR174	(-4246), (-4242)
Decreased in AB	GPR50	(-24310)
Decreased in AB	GPR64	(+24972)
Decreased in AB	GPR83	(+8164)
Decreased in AB	GPRC5C	(+20363)
Decreased in AB	GPRIN2	(+45972)
Decreased in AB	GPT2	(+1834)
Decreased in AB	GPX4	(+8465)
Decreased in AB	GREM1	(+13062)
Decreased in AB	GRIN1	(+25499)
Decreased in AB	GRIN2D	(+4804)
Decreased in AB	GRIN3B	(-9131), (-9107), (-9085), (+7621)
Decreased in AB	GRK6	(-11116), (+8699)
Decreased in AB	GRK7	(+6072)
Decreased in AB	GRM4	(+5410)
Decreased in AB	GRTP1	(-782), (-574)
Decreased in AB	GRWD1	(-46094)
Decreased in AB	GSE1	(-26505), (+42548)
Decreased in AB	GSTO1	(-21985), (-21983), (-21979)
Decreased in AB	GSTO2	(+6179)
Decreased in AB	GSTT2B	(+44709)
Decreased in AB	GTF2IRD1	(+4523)
Decreased in AB	GTPBP3	(+2037), (+2078)
Decreased in AB	GUCY2D	(-13535)
Decreased in AB	GUCY2F	(+6389)
Decreased in AB	GYG2	(-4418)
Decreased in AB	H2BFM	(+440)
Decreased in AB	H3F3A	(+20181)
Decreased in AB	H6PD	(+12295)
Decreased in AB	HAAO	(-39839), (+20939)
Decreased in AB	HACE1	(-25975)
Decreased in AB	HAMP	(-7235)
Decreased in AB	HAPLN4	(+47470)
Decreased in AB	HAUS8	(+2598)
Decreased in AB	HCFC1	(-1088), (-1066), (-1044), (-1042)
Decreased in AB	HCK	(+19309)
Decreased in AB	HCN2	(+12808)
Decreased in AB	HEBP2	(+20105)
Decreased in AB	HELZ	(-15694)
Decreased in AB	HES2	(+505)
Decreased in AB	HEXDC	(-2319)
Decreased in AB	HID1	(-30263), (-30247), (+10357)
Decreased in AB	HIF1AN	(+26778), (+26798), (+26909)
Decreased in AB	HIP1	(+25773)
Decreased in AB	HIP1R	(+10553)
Decreased in AB	HIPK2	(+1571)
Decreased in AB	HIST1H1A	(-2333), (-2140)
Decreased in AB	HIST1H1D	(+1252)
Decreased in AB	HIST1H2AE	(-1932), (-1904), (-1704), (-1702)
Decreased in AB	HIST1H2BG	(+1409), (+1411), (+1611), (+1639)
Decreased in AB	HIST1H2BH	(-2439), (-2412)
Decreased in AB	HIST1H3A	(-538), (-345)
Decreased in AB	HIST1H3E	(+8581)
Decreased in AB	HIST1H4A	(-1727), (-1534)
Decreased in AB	HIST1H4C	(+847), (+855)
Decreased in AB	HIST1H4G	(-2208), (-2181)
Decreased in AB	HKR1	(-29962)
Decreased in AB	HM13	(-28710)
Decreased in AB	HMHA1	(-20523), (+17005)
Decreased in AB	HNRNPA1	(+11821)
Decreased in AB	HNRNPL	(-1180)
Decreased in AB	HNRNPM	(+1642), (+1768)
Decreased in AB	HOGA1	(-6136)
Decreased in AB	HOMER2	(+24665)
Decreased in AB	HOOK2	(+19768)
Decreased in AB	HOXB5	(-840)
Decreased in AB	HPCAL1	(-26477)
Decreased in AB	HRAS	(-13864), (+3434)
Decreased in AB	HRC	(+21145), (+21229), (+21231), (+21236), (+21255), (+21338), (+21343), (+21351), (+21367), (+21381), (+21387)
Decreased in AB	HSD17B14	(-23195), (-23182), (+9721)
Decreased in AB	HSD3B7	(+12712)
Decreased in AB	HSPA8	(+26229)
Decreased in AB	HSPA9	(-734)
Decreased in AB	HUWE1	(+480), (+511), (+522)
Decreased in AB	HYI	(+4860)
Decreased in AB	IBA57	(+9112)
Decreased in AB	ICAM3	(-12538)
Decreased in AB	ICAM4	(-2932)
Decreased in AB	ICT1	(-9693), (-9677)
Decreased in AB	ID1	(-18349)
Decreased in AB	IDH3G	(-24218)
Decreased in AB	IDS	(-28931), (-21702)
Decreased in AB	IFFO2	(-39005)
Decreased in AB	IFI35	(-5964)
Decreased in AB	IFITM1	(-4989), (-4966), (+5865)
Decreased in AB	IFITM2	(+701), (+724)
Decreased in AB	IFITM3	(+1332)
Decreased in AB	IFNA5	(-6480)
Decreased in AB	IFNGR2	(-322), (+1437)
Decreased in AB	IGFBP6	(-42668)
Decreased in AB	IGSF1	(+38173), (+38193)
Decreased in AB	IHH	(-17791), (+795)
Decreased in AB	IL12RB1	(-48257)
Decreased in AB	IL17RA	(-47980)
Decreased in AB	IL17RC	(+321)
Decreased in AB	IL18BP	(+6754)
Decreased in AB	IL1B	(-15088), (-15064), (-15049)
Decreased in AB	IL1RAPL2	(-538), (-377), (-374), (+92), (+215), (+226), (+245), (+249), (+251), (+256)
Decreased in AB	IL22RA1	(-31)
Decreased in AB	ILKAP	(+42315)
Decreased in AB	INF2	(-9034), (-8129), (-980)
Decreased in AB	INHA	(-3933), (-2245)
Decreased in AB	INSR	(+16514)
Decreased in AB	INTS8	(-839)
Decreased in AB	IPCEF1	(-43440)
Decreased in AB	IPP	(+463)
Decreased in AB	IQCE	(-2727)
Decreased in AB	IQSEC1	(+43726)
Decreased in AB	IQSEC2	(+28657)
Decreased in AB	IRAK1	(-3712), (+5910)
Decreased in AB	IRAK4	(+533)
Decreased in AB	IRF5	(+42528)
Decreased in AB	IRS4	(+389), (+399), (+432), (+840), (+988), (+1010), (+1145), (+1171), (+1175), (+1180), (+1203), (+1407), (+1526)
Decreased in AB	IRX3	(+44885)
Decreased in AB	ISG20L2	(+1522)
Decreased in AB	ISYNA1	(-10808)
Decreased in AB	ITGAD	(-36275)
Decreased in AB	ITGAE	(+6310)
Decreased in AB	ITGAL	(+4307)
Decreased in AB	ITGAM	(-20118)
Decreased in AB	ITGAX	(+1903)
Decreased in AB	ITGB1BP2	(+12709)
Decreased in AB	ITGB2	(+41869)
Decreased in AB	ITGB7	(-5862)
Decreased in AB	ITLN2	(-39884)
Decreased in AB	ITPKA	(-7417)
Decreased in AB	IZUMO1	(+1089), (+1107), (+1130), (+1137)
Decreased in AB	JAKMIP3	(+28571), (+28575)
Decreased in AB	JUP	(-1508)
Decreased in AB	KAT5	(-408), (-386), (-376)
Decreased in AB	KAZALD1	(-19231)
Decreased in AB	KAZN	(+15362)
Decreased in AB	KBTBD6	(-42955)
Decreased in AB	KBTBD7	(+18865)
Decreased in AB	KCNAB2	(-12032)
Decreased in AB	KCNG1	(-882)
Decreased in AB	KCNIP2	(+14232)
Decreased in AB	KCNIP4	(-550)
Decreased in AB	KCNK17	(+12842)
Decreased in AB	KCNK9	(-19292), (-19257)
Decreased in AB	KCNMB1	(-46611), (-46579), (-46571)
Decreased in AB	KCNQ2	(+20094)
Decreased in AB	KCNQ4	(+38908)
Decreased in AB	KCNT1	(+45630), (+47845)
Decreased in AB	KDM4A	(-32267)
Decreased in AB	KDM4C	(+1559), (+3648)
Decreased in AB	KDR	(-32026), (-31852)
Decreased in AB	KHK	(-1496)
Decreased in AB	KIAA0141	(+27839)
Decreased in AB	KIAA1033	(+2449)
Decreased in AB	KIAA2013	(+47481)
Decreased in AB	KIDINS220	(-269)
Decreased in AB	KIF11	(-1182)
Decreased in AB	KIF17	(+6042)
Decreased in AB	KIF26A	(-4280), (+20076)
Decreased in AB	KIFAP3	(-20368)
Decreased in AB	KIRREL	(+14233), (+14244)
Decreased in AB	KLF11	(+21810)
Decreased in AB	KLF16	(-2596)
Decreased in AB	KLF4	(+49321)
Decreased in AB	KLHDC7A	(-17377)
Decreased in AB	KLHL12	(-443)
Decreased in AB	KLHL6	(+2431)
Decreased in AB	KLHL9	(+23587)
Decreased in AB	KLK1	(+29551)
Decreased in AB	KLK6	(-1256)
Decreased in AB	KNCN	(-7430)
Decreased in AB	KRBA1	(-850)
Decreased in AB	KRBA2	(+2389)
Decreased in AB	KRBOX4	(-20), (-14)
Decreased in AB	KRTAP10-1	(+18750)
Decreased in AB	KRTAP19-7	(-9445), (-9408)
Decreased in AB	KRTAP22-2	(+19638), (+19675)
Decreased in AB	KRTCAP2	(+27147)
Decreased in AB	LAG3	(+148)
Decreased in AB	LAIR2	(-4274)
Decreased in AB	LAPTM4B	(+3772)
Decreased in AB	LASP1	(+48706)
Decreased in AB	LAT	(+24147)
Decreased in AB	LCE5A	(+4993)
Decreased in AB	LCN10	(+1991)
Decreased in AB	LDB2	(-17948)
Decreased in AB	LEFTY2	(+2210)
Decreased in AB	LENG1	(-2941)
Decreased in AB	LFNG	(+6402)
Decreased in AB	LGALS1	(-2530)
Decreased in AB	LGALS8	(-35903)
Decreased in AB	LGALS9	(+24681)
Decreased in AB	LGR6	(-25765)
Decreased in AB	LHPP	(+35677)
Decreased in AB	LHX3	(-26466), (+22726)
Decreased in AB	LIF	(-7765), (-7760)
Decreased in AB	LILRA4	(-2180)
Decreased in AB	LILRB5	(+412)
Decreased in AB	LIMK1	(-29547)
Decreased in AB	LIN9	(-47445)
Decreased in AB	LIPA	(+38529)
Decreased in AB	LIPE	(+26296)
Decreased in AB	LIPK	(+4259)
Decreased in AB	LIPN	(-32603)
Decreased in AB	LIPT2	(-42278)
Decreased in AB	LMNB2	(+14974)
Decreased in AB	LMTK3	(+3206), (+32336), (+32344), (+32368)
Decreased in AB	LONP1	(+32796)
Decreased in AB	LPAR2	(-8536)
Decreased in AB	LPCAT1	(+33630)
Decreased in AB	LRFN2	(-12203)
Decreased in AB	LRIT2	(+11119)
Decreased in AB	LRP5L	(-3267)
Decreased in AB	LRRC26	(-49), (+5071)
Decreased in AB	LRRC3	(-20030), (-17377)
Decreased in AB	LRRC41	(+20372)
Decreased in AB	LRRC8E	(-22453)
Decreased in AB	LRRN4	(-49915)
Decreased in AB	LSM10	(-44003), (-43815)
Decreased in AB	LSM7	(-5308)
Decreased in AB	LUM	(-2055)
Decreased in AB	LY6D	(-38480)
Decreased in AB	LY6H	(-32494)
Decreased in AB	LYG1	(-10481)
Decreased in AB	LYNX1	(+1660)
Decreased in AB	LYPD2	(-24028), (+3379), (+3418)
Decreased in AB	LYZ	(-16430)
Decreased in AB	MADCAM1	(-5051)
Decreased in AB	MAFF	(+5741)
Decreased in AB	MAFG	(-2399)
Decreased in AB	MAG	(+14904)
Decreased in AB	MAGEH1	(+510), (+559)
Decreased in AB	MAK16	(+34867)
Decreased in AB	MAL	(+35015)
Decreased in AB	MAMDC4	(-1529)
Decreased in AB	MAN1B1	(-7929)
Decreased in AB	MAN2B1	(+18803), (+18993), (+19003), (+19012), (+19033), (+19226), (+19261)
Decreased in AB	MAN2C1	(-643)
Decreased in AB	MAP1LC3B2	(-24259)
Decreased in AB	MAPK8IP2	(-594), (+7909), (+12518)
Decreased in AB	MAPRE3	(-25864)
Decreased in AB	2001-03-01	(+28640)
Decreased in AB	2002-03-01	(-5848)
Decreased in AB	MARCKS	(+2578)
Decreased in AB	MARK4	(+41099), (+49454)
Decreased in AB	MAST1	(+35463), (+35484), (+35498)
Decreased in AB	MBD3L1	(-41), (-36), (-34), (-32), (-14), (-10), (+3)
Decreased in AB	MBOAT7	(+11011), (+11020)
Decreased in AB	MDH1B	(-44550), (-44524), (-44509)
Decreased in AB	MED12	(-464)
Decreased in AB	MED16	(+25313)
Decreased in AB	MED25	(+11480)
Decreased in AB	MEF2BNB-MEF2B	(+46192)
Decreased in AB	MEIS1	(-44133)
Decreased in AB	MEOX1	(-18147), (+19144)
Decreased in AB	METRN	(-27415)
Decreased in AB	METRNL	(+34881)
Decreased in AB	METTL24	(-41470)
Decreased in AB	METTL4	(+5658)
Decreased in AB	MEX3D	(+41231)
Decreased in AB	MFSD2A	(+1001)
Decreased in AB	MFSD3	(-812), (-798)
Decreased in AB	MGAT1	(+5870)
Decreased in AB	MGEA5	(-10918)
Decreased in AB	MICALCL	(-46014)
Decreased in AB	MICALL2	(+37740)
Decreased in AB	MIER2	(-429), (+28208)
Decreased in AB	MIF	(+22473)
Decreased in AB	MKI67IP	(-600), (-568)
Decreased in AB	MKNK1	(+45569)
Decreased in AB	MKNK2	(+9412)
Decreased in AB	MLEC	(-36304), (-36264)
Decreased in AB	MLF1IP	(-32481)
Decreased in AB	MLLT1	(-20032)
Decreased in AB	MMEL1	(-4113), (+4536)
Decreased in AB	MMP17	(+3272)
Decreased in AB	MNT	(-41832), (+38046)
Decreased in AB	MNX1	(+17209)
Decreased in AB	MOGAT3	(+2812)
Decreased in AB	MORF4L1	(-12082)
Decreased in AB	MOS	(-3968)
Decreased in AB	MOXD1	(+2960)
Decreased in AB	MPP1	(-534)
Decreased in AB	MPZ	(-3776)
Decreased in AB	MPZL3	(+422)
Decreased in AB	MRGPRF	(-5492)
Decreased in AB	MRI1	(+20226)
Decreased in AB	MRPL11	(+12440)
Decreased in AB	MRPL14	(-11521)
Decreased in AB	MRPL23	(+26441)
Decreased in AB	MRPL45	(-358)
Decreased in AB	MRPS17	(+635)
Decreased in AB	MRPS23	(+19039)
Decreased in AB	MS4A10	(-17532), (-17526)
Decreased in AB	MS4A15	(+10808), (+10814)
Decreased in AB	MTCH1	(+9891)
Decreased in AB	MTG1	(+46222)
Decreased in AB	MTHFR	(+265), (+280)
Decreased in AB	MTL5	(+2257)
Decreased in AB	MTMR11	(-1989)
Decreased in AB	MTRNR2L4	(+7117), (+7123), (+7128), (+7137), (+7159), (+7233)
Decreased in AB	MUC1	(+10533)
Decreased in AB	MUC4	(-13361)
Decreased in AB	MUC5B	(+33022)
Decreased in AB	MUC8	(-22041), (+1750), (+43540)
Decreased in AB	MUM1	(-9102), (-9084)
Decreased in AB	MVB12A	(+6331)
Decreased in AB	MVB12B	(+40400)
Decreased in AB	MYADM	(-35340)
Decreased in AB	MYL2	(+27009)
Decreased in AB	MYL9	(-11475)
Decreased in AB	MYO15B	(-22182)
Decreased in AB	MYO18B	(+37779)
Decreased in AB	MYO1C	(+8531), (+20865), (+20878), (+20881), (+20889)
Decreased in AB	MYO1E	(+25726)
Decreased in AB	MYO9B	(-2766)
Decreased in AB	MYOM3	(+25527)
Decreased in AB	MYRF	(-12043), (+23483)
Decreased in AB	NACA	(+24486)
Decreased in AB	NACC1	(-1055), (-883)
Decreased in AB	NACC2	(-8761)
Decreased in AB	NAIF1	(+8068)
Decreased in AB	NANOS2	(-25373), (-25361)
Decreased in AB	NANOS3	(-15513)
Decreased in AB	NANS	(+35187)
Decreased in AB	NAT16	(-17933)
Decreased in AB	NCAN	(+3297)
Decreased in AB	NCF4	(+28377)
Decreased in AB	NCKAP5	(+21290), (+21295), (+21302), (+21311), (+21340)
Decreased in AB	NCLN	(+2133), (+16082)
Decreased in AB	NDUFA11	(-1798)
Decreased in AB	NDUFA6	(-38541)
Decreased in AB	NDUFS6	(+14579)
Decreased in AB	NDUFS7	(-11132)
Decreased in AB	NDUFV3	(+31561)
Decreased in AB	NEK9	(-437), (-393), (+29909)
Decreased in AB	NELFB	(+16168)
Decreased in AB	NEMF	(-31492)
Decreased in AB	NEU4	(+47542)
Decreased in AB	NEURL4	(-1294)
Decreased in AB	NEUROG3	(-33949)
Decreased in AB	NFATC2	(-27952)
Decreased in AB	NFATC2IP	(-14042)
Decreased in AB	NFE2	(+3182)
Decreased in AB	NFIC	(+47207)
Decreased in AB	NFYB	(-33717)
Decreased in AB	NHLRC1	(+452)
Decreased in AB	NID2	(+49485)
Decreased in AB	NIF3L1	(-1456)
Decreased in AB	NKD2	(+47719)
Decreased in AB	NKIRAS2	(-43430)
Decreased in AB	NKX6-2	(-24528)
Decreased in AB	NKX6-3	(-3293)
Decreased in AB	NLRP12	(-9723)
Decreased in AB	NLRP5	(+196)
Decreased in AB	NLRP6	(+2268), (+2281), (+2286)
Decreased in AB	NLRP9	(+34311), (+34313), (+34322), (+34332), (+34459)
Decreased in AB	NMBR	(+429)
Decreased in AB	NME6	(+30043)
Decreased in AB	NMNAT3	(-40580)
Decreased in AB	NOC2L	(+29517)
Decreased in AB	NOM1	(+43719)
Decreased in AB	NONO	(-4610)
Decreased in AB	NOS3	(+22354), (+23118)
Decreased in AB	NOTCH1	(-11404), (+16374), (+34572)
Decreased in AB	NOVA2	(+33395), (+33407)
Decreased in AB	NOXO1	(+5316)
Decreased in AB	NPAS4	(+5404)
Decreased in AB	NPEPL1	(+20694)
Decreased in AB	NPHP4	(-41418)
Decreased in AB	NPPA	(+516)
Decreased in AB	NPPB	(-20011)
Decreased in AB	NPTXR	(-23033)
Decreased in AB	NPY4R	(-39636)
Decreased in AB	NQO1	(-525)
Decreased in AB	NR4A1	(+20646)
Decreased in AB	NRBP2	(-6344)
Decreased in AB	NRIP2	(-18544)
Decreased in AB	NRN1	(-49525)
Decreased in AB	NT5C	(+4809)
Decreased in AB	NT5DC2	(+29892)
Decreased in AB	NTHL1	(-29820)
Decreased in AB	NUCB1	(-4502), (-4479)
Decreased in AB	NUDT11	(+16363)
Decreased in AB	NUP50	(-38629)
Decreased in AB	NUP62CL	(-139), (-131), (+24), (+48), (+58), (+306)
Decreased in AB	NUP98	(-3078)
Decreased in AB	OBSCN	(-33203)
Decreased in AB	OBSL1	(+1339), (+3027)
Decreased in AB	ODC1	(+11735)
Decreased in AB	ODF3L2	(-16420)
Decreased in AB	ODF4	(+29287)
Decreased in AB	OFD1	(-640), (-635), (-127), (-125), (-104), (-102), (-97), (-91), (-82), (+241), (+255), (+259)
Decreased in AB	OLFM1	(+13692)
Decreased in AB	OLFM2	(-23065)
Decreased in AB	OPTC	(+14572)
Decreased in AB	OR10G7	(-37363)
Decreased in AB	OR10H2	(-43291)
Decreased in AB	OR1A2	(-20695), (-20671)
Decreased in AB	OR1F1	(-11338)
Decreased in AB	OR1G1	(-49267), (-49243)
Decreased in AB	OR2C1	(+9161), (+9235), (+9257), (+9266), (+9271), (+9277)
Decreased in AB	OR2V2	(+27881)
Decreased in AB	OR4A47	(+44873)
Decreased in AB	OR4D9	(+21977)
Decreased in AB	OR4N4	(+4513), (+15446)
Decreased in AB	OR7D2	(-24521)
Decreased in AB	ORM1	(-44292)
Decreased in AB	OSBPL5	(+22849)
Decreased in AB	OSCAR	(+5446)
Decreased in AB	OSCP1	(+8556), (+8744)
Decreased in AB	OSM	(-23500), (+12224), (+12229)
Decreased in AB	OTOF	(-20967)
Decreased in AB	OTOP3	(+26575)
Decreased in AB	OTUB1	(+14545)
Decreased in AB	OTX2	(+6466)
Decreased in AB	OXER1	(-7392)
Decreased in AB	OXLD1	(-1245)
Decreased in AB	P2RX5	(+4361)
Decreased in AB	P2RX6	(+16116)
Decreased in AB	P4HB	(-9147)
Decreased in AB	PABPN1L	(-37350), (-33626)
Decreased in AB	PACSIN2	(-46017)
Decreased in AB	PAFAH1B1	(-18037)
Decreased in AB	PAK1	(+14267)
Decreased in AB	PAK6	(+14079)
Decreased in AB	PALM3	(-22961)
Decreased in AB	PAPD7	(+404)
Decreased in AB	PAPLN	(+29928)
Decreased in AB	PAPOLB	(+47031)
Decreased in AB	PAQR4	(-2523)
Decreased in AB	PARP16	(+20142)
Decreased in AB	PBDC1	(-16494)
Decreased in AB	PCBP1	(+15200), (+15214)
Decreased in AB	PCBP2	(-9514)
Decreased in AB	PCDH1	(+41008)
Decreased in AB	PCDH12	(+7415)
Decreased in AB	PCDH8	(+1559)
Decreased in AB	PCDHA11	(+391), (+400)
Decreased in AB	PCDHA4	(+588), (+616)
Decreased in AB	PCDHA7	(+210)
Decreased in AB	PCDHB14	(+11291), (+11319)
Decreased in AB	PCDHB15	(-10778), (-10750), (+179)
Decreased in AB	PCDHB2	(+942)
Decreased in AB	PCDHB3	(+391), (+536), (+546), (+552), (+560), (+574)
Decreased in AB	PCDHB5	(+205), (+227), (+239), (+812), (+820)
Decreased in AB	PCDHGA1	(+106)
Decreased in AB	PCDHGA3	(-151), (-146)
Decreased in AB	PCDHGA6	(-3702), (-3693)
Decreased in AB	PCDHGB1	(-128)
Decreased in AB	PCDHGB3	(+118), (+127)
Decreased in AB	PCDHGC5	(+3114), (+3120), (+3143)
Decreased in AB	PCK2	(-11958)
Decreased in AB	PCNT	(+46103)
Decreased in AB	PCSK4	(-1567)
Decreased in AB	PCSK6	(-41459)
Decreased in AB	PDCD1	(+1423)
Decreased in AB	PDDC1	(-10162)
Decreased in AB	PDGFB	(+38923)
Decreased in AB	PDIA6	(-16237)
Decreased in AB	PDLIM7	(-5887)
Decreased in AB	PDS5A	(-14868)
Decreased in AB	PDZD4	(+11749)
Decreased in AB	PEBP1	(-17633)
Decreased in AB	PEBP4	(+6561)
Decreased in AB	PEF1	(-17669)
Decreased in AB	PEG3	(+2578)
Decreased in AB	PENK	(-38515)
Decreased in AB	PEX10	(-19792), (+2853)
Decreased in AB	PFN3	(-1664), (-1472)
Decreased in AB	PGRMC1	(+37002)
Decreased in AB	PGS1	(-394)
Decreased in AB	PHACTR3	(-35751), (-35710), (+30058)
Decreased in AB	PHF21B	(-1050)
Decreased in AB	PHF8	(+708), (+11816)
Decreased in AB	PHKA2	(-186)
Decreased in AB	PHPT1	(-3612), (-3584)
Decreased in AB	PI16	(+21974)
Decreased in AB	PIEZO1	(+11155)
Decreased in AB	PIGH	(+9634)
Decreased in AB	PIH1D1	(+3819), (+3827), (+3938)
Decreased in AB	PIK3R2	(-5610)
Decreased in AB	PIK3R5	(+29961)
Decreased in AB	PIK3R6	(-17700)
Decreased in AB	PIM2	(+2320)
Decreased in AB	PIM3	(-34608), (+2566)
Decreased in AB	PIN1	(+30631), (+42895)
Decreased in AB	PIN4	(+39628), (+39658)
Decreased in AB	PITX2	(+11512), (+11518), (+11522), (+11524), (+11527), (+11535)
Decreased in AB	PIWIL4	(-21447)
Decreased in AB	PKD2	(+8482)
Decreased in AB	PKNOX1	(-49684)
Decreased in AB	PKNOX2	(+11468)
Decreased in AB	PKP1	(-7844)
Decreased in AB	PKP3	(-2714), (-2343)
Decreased in AB	PLA1A	(-15384)
Decreased in AB	PLA2G12B	(-35075)
Decreased in AB	PLAC8	(+6221)
Decreased in AB	PLAGL2	(+18100)
Decreased in AB	PLCH2	(-35137)
Decreased in AB	PLCL1	(+1112)
Decreased in AB	PLCXD2	(+1629)
Decreased in AB	PLD4	(-42694), (+49862)
Decreased in AB	PLEKHA4	(+8759), (+8772)
Decreased in AB	PLEKHB1	(+14670)
Decreased in AB	PLEKHG5	(-2294), (+21116), (+25818)
Decreased in AB	PLEKHH3	(+4563)
Decreased in AB	PLEKHO1	(+47327)
Decreased in AB	PLIN3	(-44351)
Decreased in AB	PLK5	(+1868)
Decreased in AB	PLOD3	(-19126)
Decreased in AB	PMEPA1	(+20188), (+33814), (+33837)
Decreased in AB	PNKP	(+1131)
Decreased in AB	PNPLA6	(+1750)
Decreased in AB	PODNL1	(+15562)
Decreased in AB	POGZ	(+40394)
Decreased in AB	POLD4	(+25343)
Decreased in AB	POLR1E	(-694)
Decreased in AB	POLR2A	(+24140)
Decreased in AB	POLR2E	(+12671)
Decreased in AB	POLR3A	(-3751)
Decreased in AB	POLR3D	(-29353)
Decreased in AB	POLRMT	(+30896)
Decreased in AB	POMC	(+7266)
Decreased in AB	POP7	(-957)
Decreased in AB	PPAP2C	(-25415), (+1761), (+23259)
Decreased in AB	PPAPDC2	(+688)
Decreased in AB	PPFIA3	(+14648), (+14654), (+14668), (+14684), (+14692), (+14697), (+14780), (+14799), (+14804), (+14806), (+14890)
Decreased in AB	PPIA	(-36777)
Decreased in AB	PPIL2	(-8848)
Decreased in AB	PPIL3	(+1340)
Decreased in AB	PPP1R12C	(+37466)
Decreased in AB	PPP1R13B	(-32190)
Decreased in AB	PPP1R26	(-39159)
Decreased in AB	PPP1R32	(-3724), (+1225)
Decreased in AB	PPP1R35	(-38192)
Decreased in AB	PPP1R37	(+11369)
Decreased in AB	PPP1R9A	(+12752)
Decreased in AB	PPP1R9B	(+2026)
Decreased in AB	PPP2R5B	(+724)
Decreased in AB	PPP3R2	(+10903)
Decreased in AB	PPP6R1	(+1285)
Decreased in AB	PRCC	(+43605)
Decreased in AB	PRCP	(+23893)
Decreased in AB	PRDM15	(-28538)
Decreased in AB	PRICKLE1	(+23846)
Decreased in AB	PRKAG2	(+42124)
Decreased in AB	PRKAR2A	(+14282)
Decreased in AB	PRKCA	(-18849)
Decreased in AB	PRKCZ	(+48888)
Decreased in AB	PRKD2	(+6296)
Decreased in AB	PROC	(+10306)
Decreased in AB	PROZ	(-14944)
Decreased in AB	PRR13	(+1010)
Decreased in AB	PRR7	(-11253)
Decreased in AB	PRRX2	(+9318)
Decreased in AB	PRSS46	(+18418)
Decreased in AB	PRSS53	(+2810)
Decreased in AB	PRSS8	(-3186)
Decreased in AB	PRTFDC1	(-6244), (-6198)
Decreased in AB	PRTN3	(-11109), (-4378)
Decreased in AB	PRX	(-5287)
Decreased in AB	PSAP	(+39732)
Decreased in AB	PSAPL1	(+671)
Decreased in AB	PSG5	(+467)
Decreased in AB	PSG6	(-8746)
Decreased in AB	PSMB11	(+13199)
Decreased in AB	PSMB4	(+19537)
Decreased in AB	PSPH	(+9232)
Decreased in AB	PTCH1	(+14150), (+14194)
Decreased in AB	PTDSS2	(+14171)
Decreased in AB	PTGDR2	(+3038), (+3058), (+3060), (+3064), (+3068), (+3076), (+3290), (+3294), (+3298), (+3324), (+3328)
Decreased in AB	PTGES3	(-12513)
Decreased in AB	PTH2	(-10323), (-10285)
Decreased in AB	PTH2R	(-249), (-106)
Decreased in AB	PTOV1	(-21390), (+15275)
Decreased in AB	PTPLA	(+2140)
Decreased in AB	PTPN7	(-6555)
Decreased in AB	PTPRF	(+32258)
Decreased in AB	PTPRG	(+14001)
Decreased in AB	PTPRH	(-239)
Decreased in AB	PTPRJ	(+10262)
Decreased in AB	PTPRM	(+7223)
Decreased in AB	PTPRU	(+47445), (+47468)
Decreased in AB	PTTG1IP	(-13167)
Decreased in AB	PUS1	(-32604)
Decreased in AB	PUS7L	(-730)
Decreased in AB	PVR	(+22059), (+22068)
[truncated: 529 more rows]

## Sheet: SIf_H7&H9_DMS_OverlapGenes_984
Supplemental Table If. Overlapping Closest Genes to Differentially Methylated Sites in H7 and H9 lines (Normal vs Abnormal Karyotype)
# GREAT version 3.0.0
Species assembly: hg19
Association rule: Basal+extension: 5000 bp upstream, 1000 bp downstream, 50000 bp max extension, curated regulatory domains included
Methylation Difference (N vs AB)	Gene ID	Distance of DMS to Transcription Start Site of Closest Gene
		H7	H9
Decreased in AB	ABCA7	(+5271), (+5297), (+5306), (+10029)	(+5297)
Decreased in AB	ABCB6	(-492), (-461), (-455)	(-664)
Decreased in AB	ABHD11	(-30069), (-2681)	(-30044)
Decreased in AB	ABHD8	(+9158), (+9520), (+9620)	(+9450), (+9475), (+9494)
Decreased in AB	ABTB1	(+17283)	(+3101)
Decreased in AB	ACAP3	(+3312), (+3322), (+3349), (+8652), (+15883), (+15885), (+15890)	(+13705), (+16167), (+16175)
Decreased in AB	ACD	(+8027), (+10537), (+10570), (+10878), (+10889), (+10921), (+11037), (+11064), (+11125), (+11143), (+11148), (+11168), (+11172), (+11174)	(+11236), (+11246), (+11266), (+11280), (+11422), (+11438)
Decreased in AB	ACOT9	(+45997)	(+96), (+107), (+109), (+111), (+115), (+126), (+136), (+23278)
Decreased in AB	ACPT	(-18767), (-11443), (-11407), (-11403)	(+3817)
Decreased in AB	ACTB	(-1823), (-1785)	(-18802), (-13893)
Decreased in AB	ACTG1	(+23710), (+23844), (+23891), (+24012), (+24058)	(+40650)
Decreased in AB	ACTN4	(+36008)	(+15708)
Decreased in AB	ACTRT2	(-37395)	(-9303), (-9263)
Decreased in AB	ADAMTS14	(-47796), (-47787)	(-10985)
Decreased in AB	ADARB1	(-44532), (-41001)	(-42094)
Decreased in AB	ADCY7	(+1)	(+7575)
Decreased in AB	ADSSL1	(-22707)	(-3969)
Decreased in AB	AFAP1	(-32189), (+9856)	(-39468)
Decreased in AB	AGA	(-2950), (-2930), (-2911)	(-2737)
Decreased in AB	AGRN	(+4813), (+7985), (+12485), (+40335), (+40493)	(+46832)
Decreased in AB	AHNAK2	(+5137), (+7927)	(+3672)
Decreased in AB	AIFM1	(-366), (-345), (-343), (-338), (-243), (-237), (-63), (-55), (-47), (-30), (+44556), (+44579), (+44729), (+44765)	(+569), (+44479), (+44491), (+44512), (+44834), (+45301), (+45305), (+45342), (+45542)
Decreased in AB	ALDH4A1	(-46812), (-39253)	(-4852)
Decreased in AB	AMZ1	(-14456), (-14064), (+41628), (+41650)	(-24081), (-14019), (+20986)
Decreased in AB	ANGPTL6	(+6834), (+6847), (+6877), (+40875)	(+21888)
Decreased in AB	ANKDD1A	(-48675), (-48603), (-48583)	(+226)
Decreased in AB	ANKRD13B	(+20637), (+21091)	(+19273), (+19278), (+19284), (+19302)
Decreased in AB	ANO8	(-2280), (+5350), (+5354), (+5356), (+5364), (+7129)	(-4804), (-4763)
Decreased in AB	AP2A1	(+38272)	(+35847), (+35854)
Decreased in AB	AP5Z1	(-31544)	(+16430), (+39341)
Decreased in AB	ARC	(+2511), (+2518), (+2617), (+2629), (+2735), (+2842), (+2849), (+2864), (+2939), (+2945), (+2969), (+3155), (+3318)	(+17780)
Decreased in AB	ARF6	(-23807)	(-8397)
Decreased in AB	ARHGDIA	(+2191)	(+1565)
Decreased in AB	ARHGEF10	(-6874)	(-6698), (+41821)
Decreased in AB	ARRDC2	(-45724), (+43634)	(-6243)
Decreased in AB	ARSA	(+7045)	(+14951), (+19560)
Decreased in AB	ARVCF	(+32386)	(+48087)
Decreased in AB	ATP12A	(+579)	(+29715)
Decreased in AB	ATP2A1	(+86), (+27745)	(+27745)
Decreased in AB	ATP2B2	(+1159), (+1183)	(+33555)
Decreased in AB	ATP5G2	(-19000), (-18859), (-248), (-229)	(-18863)
Decreased in AB	ATP6V1F	(+25807)	(+9373)
Decreased in AB	AZU1	(-4292)	(+2028)
Decreased in AB	B3GALT6	(+7789)	(-2642), (+11278)
Decreased in AB	BAIAP2	(-31480), (-31254), (-1411), (+1055), (+18265), (+29383)	(-41296), (-16607), (+49522)
Decreased in AB	BAIAP2L1	(+1042), (+46300)	(+10138)
Decreased in AB	BAP1	(+41589)	(+21962), (+21975)
Decreased in AB	BCAT2	(+15080), (+28455)	(-15937)
Decreased in AB	BCL6B	(-1618)	(-1151)
Decreased in AB	BCORL1	(-47696), (-47690), (-47682), (-47144), (-47122), (-44042), (-25398), (-25348), (-24885), (-24868), (-24863), (-24859), (-24851), (-24117), unn	(-44048), (-44042), (-44007), (-25059), (-25048), (-25037), (-25020), (-24474), (-24469), (-24457), (-24447), (-24439), (-24433), (-24428), unn
Decreased in AB	BDH1	(+8165), (+35889)	(-27313)
Decreased in AB	BEX2	(-15), (-6), (-3), (0), (+4), (+15), (+34), (+64), (+70), (+83)	(-2695)
Decreased in AB	BHLHE40	(+6796)	(-41841)
Decreased in AB	BRAT1	(+29304), (+29334), (+30577)	(-544), (+29483)
Decreased in AB	BTBD2	(-18899), (-18893), (-18879), (-18861), (-18855), (-18850), (-16959), (-16856), (+22669), (+22707)	(-26112)
Decreased in AB	C10orf35	(+25413)	(-23071)
Decreased in AB	C12orf57	(-6867), (-796)	(-690)
Decreased in AB	C14orf144	(-20154), (+46247), (+49817)	(-43105)
Decreased in AB	C14orf180	(+16969), (+24733)	(-8245)
Decreased in AB	C19orf24	(-13235), (-13191), (-12680)	(+1762), (+1780)
Decreased in AB	C19orf25	(+5928), (+23398), (+26634)	(-3684)
Decreased in AB	C19orf26	(+5039)	(-402), (+19839)
Decreased in AB	C19orf33	(+239)	(-650)
Decreased in AB	C1QA	(-33426)	(-9978)
Decreased in AB	C1QL1	(-45805)	(-4456)
Decreased in AB	C1QTNF8	(-49421), (-49247), (-12430), (+6357), (+13404)	(-22180)
Decreased in AB	C1orf86	(+4609)	(+28735)
Decreased in AB	C21orf33	(-850)	(+9861), (+40053)
Decreased in AB	C21orf67	(-14759)	(-45065), (-45062), (-25546)
Decreased in AB	CABLES2	(-42590)	(-21990)
Decreased in AB	CABP1	(-31492), (+6481), (+8993)	(+10013), (+10053)
Decreased in AB	CABP5	(-17997)	(-12451)
Decreased in AB	CACFD1	(-18889), (-11300)	(+10356)
Decreased in AB	CACNA1H	(-44567), (-7750), (-7576), (-793), (+4382), (+5363), (+5372), (+41080)	(-34817)
Decreased in AB	CALCOCO1	(-16110), (+32115), (+32256)	(+32252)
Decreased in AB	CALML4	(-5524)	(-6117)
Decreased in AB	CALML6	(-15573), (-15565)	(+3232)
Decreased in AB	CALY	(+1907), (+1921), (+11803), (+11836), (+12908), (+12912)	(+26390), (+27405)
Decreased in AB	CAMSAP3	(-40423), (-40411), (-40399), (-40375), (-40301), (-40287), (-40280), (-40254), (-40153), (+9501), (+9503), (+9529), (+9533), (+9537),	(-962), (+24290), (+24305)
Decreased in AB	CAPN1	(+965), (+43192)	(+953), (+965)
Decreased in AB	CASP16	(+16029), (+16053), (+26708), (+26733), (+26916), (+26922), (+29433), (+48973)	(+48665)
Decreased in AB	CATSPERD	(-943)	(+39424)
Decreased in AB	CBR3	(-776)	(+1707)
Decreased in AB	CCDC124	(+7847), (+12034), (+12051), (+27348)	(-19598), (+7649), (+7660), (+7662), (+19217)
Decreased in AB	CCDC40	(+46416)	(+36684)
Decreased in AB	CCDC8	(+8231), (+8261), (+39593), (+39641)	(+8125)
Decreased in AB	CCL17	(+12705)	(+21435)
Decreased in AB	CCT8L2	(-17231), (-17203)	(-10082)
Decreased in AB	CD22	(-29591), (-29034), (-28947), (-28930), (-28925), (-28912)	(-22158)
Decreased in AB	CD300A	(-23372), (-23350), (-23338), (-14058)	(-15140)
Decreased in AB	CD3EAP	(-9941), (-9158), (-9153), (-7337)	(-16313)
Decreased in AB	CD7	(-15276), (-15251), (-14174), (+2625)	(+34623)
Decreased in AB	CD72	(-26486), (+2129), (+2410)	(-26285)
Decreased in AB	CD82	(+14058)	(+451)
Decreased in AB	CDKN1C	(+499), (+42018), (+42111), (+46376)	(+4891)
Decreased in AB	CDT1	(-1012), (-911), (-901), (-899), (-886), (+1613), (+1814)	(-585)
Decreased in AB	CELF5	(-14236)	(-36970), (-23021)
Decreased in AB	CELSR3	(-1822), (+1596), (+6102), (+6171), (+6176), (+6192), (+6196), (+6203), (+6207), (+6209), (+6217), (+6232), (+6254), (+6271), (+6361)	(+1375), (+1562), (+1570), (+1573), (+1610), (+5910), (+5915), (+5941), (+6083), (+6090), (+6094)
Decreased in AB	CES1	(+20587)	(-42503)
Decreased in AB	CFD	(+12988)	(+8452)
Decreased in AB	CHID1	(+13638), (+13686)	(+16463), (+42839)
Decreased in AB	CHMP6	(-49263), (-22252), (-11724), (+11841), (+12067)	(+2025), (+26714)
Decreased in AB	CHRNE	(+1293), (+1317), (+1321), (+1915), (+2063), (+2077), (+2265)	(+1589)
Decreased in AB	CHST12	(+47867)	(-21312)
Decreased in AB	CHST13	(-338), (+530), (+10936)	(-1998)
Decreased in AB	CITED4	(-21814), (-21802), (-21800), (-21798), (+912), (+24225)	(+23750), (+39426)
Decreased in AB	CKAP5	(-4756), (-4649), (-4638), (-4606)	(-4845)
Decreased in AB	CKM	(-673), (-653), (+14796), (+14800), (+14810), (+14821)	(+22265), (+30620)
Decreased in AB	CLCN4	(-451), (-341), (-324), (-317), (+16615), (+16633)	(-45256), (+1580)
Decreased in AB	CLCN6	(-3246), (-3231)	(-3246), (-3231)
Decreased in AB	CLDN3	(+1334)	(+1359)
Decreased in AB	CLIC4	(-1081)	(-1081)
Decreased in AB	CLN6	(-562), (+18657)	(+18064)
Decreased in AB	CLUH	(-433), (-406)	(-36874), (+10339)
Decreased in AB	CNNM4	(+8909)	(+445), (+470)
Decreased in AB	CNP	(+3726)	(+6849)
Decreased in AB	CNTD2	(+481), (+484), (+493), (+3188), (+3199), (+3201), (+3204), (+3208), (+3211), (+3223), (+3235)	(-165)
Decreased in AB	CNTN2	(-12214)	(+22828)
Decreased in AB	COL1A1	(-10438), (-10277), (-10257), (+15972), (+23570)	(+12960)
Decreased in AB	COL27A1	(-2612)	(+7790)
Decreased in AB	COL5A1	(+16567)	(-42934)
Decreased in AB	COLGALT1	(+22432)	(+46034)
Decreased in AB	COQ9	(-29965)	(-21235)
Decreased in AB	CORO6	(+8340), (+8794)	(+10129), (+10147), (+10153), (+10158)
Decreased in AB	CPA1	(-29384), (-29362), (-29338), (-6301)	(+1395)
Decreased in AB	CPSF1	(-3919)	(-4088), (-4086), (-3919), (-3646)
Decreased in AB	CRABP1	(+49249)	(-17493)
Decreased in AB	CRELD1	(+13090), (+13328)	(-1147)
Decreased in AB	CRELD2	(+17363)	(+7270)
Decreased in AB	CRK	(-30162), (-30112), (-30110), (-30108), (-30104), (-567), (-550), (-522)	(-28023), (-15689), (-15676), (-15673), (-15665), (-432), (-416)
Decreased in AB	CRYAA	(-14756)	(+42564)
Decreased in AB	CSNK1D	(-41246), (+38940)	(-9248)
Decreased in AB	CTU2	(+26237), (+48830), (+49134)	(+3232)
Decreased in AB	CXXC11	(+21035)	(+25925), (+31857)
Decreased in AB	CXorf40A	(+425), (+459)	(-13608), (-6379)
Decreased in AB	CYP2A6	(+1701), (+1708), (+1710), (+1723), (+47398)	(+38515)
Decreased in AB	CYP2W1	(+10355)	(+26731)
Decreased in AB	CYP3A4	(-24971)	(-25037), (-24971), (-24955)
Decreased in AB	CYP3A43	(-18880)	(-18896), (-18880), (-18814)
Decreased in AB	CYS1	(+15390)	(+15046)
Decreased in AB	CYTH2	(+21769), (+21901)	(+11789), (+11813), (+11821), (+40951)
Decreased in AB	DACH2	(-664), (-653), (-633), (-613), (-144), (-127), (-118), (-109), (-103), (-101), (-69), (-45), (-37), (-30), (+137), (+164)	(+384)
Decreased in AB	DACT3	(-49720), (-49714), (-49709), (-49684), (+11283), (+11288)	(-49693)
Decreased in AB	DAGLA	(+4246), (+16149)	(-29251)
Decreased in AB	DBP	(-2742), (-2727), (-2709), (-2707), (-2704), (-2698), (+2211), (+7330)	(-2838)
Decreased in AB	DEFB1	(+36599)	(+38139)
Decreased in AB	DEGS2	(-33256), (-5539)	(+35509)
Decreased in AB	DGKZ	(-23185)	(-38311)
Decreased in AB	DHX15	(-338)	(-13975)
Decreased in AB	DLL1	(+9674), (+9689), (+9692), (+9703)	(+9855), (+42328)
Decreased in AB	DNAJB5	(+3712)	(+46698), (+46729), (+46737)
Decreased in AB	DNAJC5	(+43484), (+44044), (+45949), (+45957), (+45960), (+45974), (+45981), (+45985), (+46414)	(+45699), (+45747), (+49316)
Decreased in AB	DNASE2	(-3616), (+8103), (+33460), (+33474), (+33479)	(+7436), (+7450), (+7471)
Decreased in AB	DNMT3B	(-11656), (-11631), (+3249)	(+3282)
Decreased in AB	DPM3	(-26218)	(-5779)
Decreased in AB	DPP9	(-46329), (-46317), (-2830), (-2797), (-2787), (-2781)	(+17953)
Decreased in AB	DPYSL4	(-23641)	(+41989)
Decreased in AB	DUPD1	(+23603)	(+14677)
Decreased in AB	DVL1	(-4538), (-4532)	(+5111)
Decreased in AB	DYNC1LI1	(-22241), (-21975)	(-22283)
Decreased in AB	EDAR	(-42165)	(-23597)
Decreased in AB	EDN2	(+27747)	(-23317)
Decreased in AB	EFNA2	(+5815), (+9324), (+9326), (+9333), (+9338), (+9345), (+9352), (+32878)	(+24627)
Decreased in AB	EGLN2	(+3504), (+49179), (+49192), (+49194), (+49201)	(+12387)
Decreased in AB	EIF2S1	(-1631)	(-29250)
Decreased in AB	ELF4	(-10835), (-10812), (-10662), (-10626), (+457), (+469), (+551), (+584), (+592), (+594), (+598), (+26279), (+49615)	(-10912), (-10900), (-10879), (-10557), (-10090), (-10086), (-10049), (-9849)
Decreased in AB	ELN	(+6161), (+15013)	(+1878), (+26604)
Decreased in AB	EMC6	(+12914)	(+23221)
Decreased in AB	EMP2	(-26021), (-26003)	(-47026)
Decreased in AB	ENG	(+275), (+45151), (+45299)	(+28116)
Decreased in AB	ENGASE	(+21950), (+22636), (+22642), (+33374)	(+33516), (+33518), (+33547)
Decreased in AB	ENSG00000171282	(-34409), (+32410)	(-49666)
Decreased in AB	ENSG00000173213	(+37566), (+37568), (+37594), (+37601), (+37668), (+38326), (+38338), (+38389), (+38402), (+38408), (+38412), (+38414), (+38422), (+38424), unn	(-23446)
Decreased in AB	ENSG00000228532	(-3861)	(-5444)
Decreased in AB	ENSG00000237452	(+32526)	(+12282), (+29089)
Decreased in AB	ENSG00000269307	(+26435), (+26535), (+26897)	(+26561), (+26580), (+26605)
Decreased in AB	ENTPD6	(+1419)	(+26457)
Decreased in AB	EPN1	(+27445)	(+27318), (+27445), (+27455), (+27464), (+27466)
Decreased in AB	EPPK1	(-297), (+16707)	(+23142)
Decreased in AB	EPS8L1	(+7753), (+18732), (+18763), (+18766), (+18837), (+18855)	(+4192)
Decreased in AB	ERCC2	(-28254), (-26438), (-26433), (-25650)	(-19278)
Decreased in AB	ERVV-1	(-5331)	(+23722), (+23858)
Decreased in AB	ESX1	(-35057), (+642), (+6823)	(-35057)
Decreased in AB	EVA1C	(-774), (-743)	(-2615)
Decreased in AB	EVI5L	(-40744), (+9810), (+10110), (+10248), (+10493), (+10523), (+11301), (+12209), (+18214), (+18235), (+22071), (+22433), (+22441), (+22473), unna	(+19508)
Decreased in AB	EXOC7	(+22127)	(-18618)
Decreased in AB	EYA2	(+34238)	(+37541)
Decreased in AB	F11	(-23023)	(-569), (+47287)
Decreased in AB	FADD	(+11540), (+24102)	(-6412), (-468)
Decreased in AB	FAIM2	(+265), (+11619)	(+10366)
Decreased in AB	FAM132A	(-21312), (+59), (+83), (+98), (+101), (+108), (+6684)	(-26092), (+3195)
Decreased in AB	FAM19A5	(-4088)	(+15798)
Decreased in AB	FAM213B	(+8736), (+42908)	(+41679)
Decreased in AB	FAM69B	(+7668), (+8358)	(+28398)
Decreased in AB	FATE1	(-11790)	(+1053)
Decreased in AB	FBN3	(+2409), (+28521), (+28800)	(-649), (+28621)
Decreased in AB	FBXO21	(-34521), (-30167)	(-13906)
Decreased in AB	FGF22	(+12187)	(+1133)
Decreased in AB	FGFR1	(-5234), (-5219), (+17541), (+24428)	(+24465)
Decreased in AB	FHOD1	(+10387), (+10390), (+10417)	(+10284), (+10287), (+10293), (+10684)
Decreased in AB	FIS1	(-384), (-379)	(-344)
Decreased in AB	FLNA	(+2421), (+2838)	(+22756)
Decreased in AB	FMN1	(-268)	(-110)
Decreased in AB	FOXS1	(+22085)	(+725)
Decreased in AB	FPGS	(+6582), (+6730)	(+23765)
Decreased in AB	FRMPD4	(-586), (-539), (-483), (-450), (-438), (-49), (-19), (+322)	(+409), (+436), (+455)
Decreased in AB	FSCN1	(+15157)	(-48221), (-43312)
Decreased in AB	FUT4	(+1551), (+1564), (+1569), (+1571), (+1578), (+1586), (+1592), (+2010), (+2051)	(+2010)
Decreased in AB	FUZ	(+7864)	(+10282), (+10289)
Decreased in AB	GAA	(-18652), (+704)	(-28384)
Decreased in AB	GAB4	(+46066)	(-28757)
Decreased in AB	GABBR2	(-1250)	(-1250)
Decreased in AB	GAK	(+19997), (+20009)	(+48982)
Decreased in AB	GATA5	(+26095)	(+46695)
Decreased in AB	GBA	(+339)	(+549)
Decreased in AB	GGA1	(-6510)	(+5267)
Decreased in AB	GINS2	(+889)	(+33235)
Decreased in AB	GMEB2	(-21553), (-8563), (-8556), (-8477), (-8467), (-8454), (-8447), (-7954), (-7945)	(-8426), (-8186)
Decreased in AB	GMIP	(+6201)	(-13518), (+6201)
Decreased in AB	GML	(+40193)	(-9729)
Decreased in AB	GNAS	(-34492), (-12982), (-12972), (-12934), (-12874), (-12725), (-12461), (-12457), (-12445), (-12443), (-12441), (-12427), (-12424), (-11113), unn	(+36973), (+37004), (+37011)
Decreased in AB	GNB2L1	(-210)	(+9674)
Decreased in AB	GPC1	(+16449), (+24388), (+24402)	(+9172)
Decreased in AB	GPIHBP1	(-19125), (+7920), (+8043)	(-20446)
Decreased in AB	GPR123	(-48482), (-7787), (+18400)	(+13643)
Decreased in AB	GPR50	(-24603), (-23616), (-2541), (-2474), (-2442), (-2258), (-2256), (-2245), (-1864), (-1439), (-1429), (-1413), (+142), (+167), (+169), u	(-24310)
Decreased in AB	GPR83	(-441), (-436)	(+8164)
Decreased in AB	GPRC5C	(+12131), (+12153), (+12165), (+21445)	(+20363)
Decreased in AB	GPT2	(-12608), (+22792)	(+1834)
Decreased in AB	GPX4	(+8465), (+8480), (+8482), (+8486), (+8489), (+8496), (+8706), (+9739), (+19430), (+29030), (+32910), (+44241)	(+8465)
Decreased in AB	GREM1	(+2923)	(+13062)
Decreased in AB	GRIN1	(+22817), (+22933), (+22950), (+22968), (+23007), (+23022)	(+25499)
Decreased in AB	GRIN2D	(+20995), (+21042)	(+4804)
Decreased in AB	GRIN3B	(-14101), (-8074)	(-9131), (-9107), (-9085), (+7621)
Decreased in AB	GRTP1	(-49787), (-29298)	(-782), (-574)
Decreased in AB	GRWD1	(-29903), (-29856)	(-46094)
Decreased in AB	GSE1	(-42384), (-42092), (-35300), (-35293), (-35276), (-35123), (-26505), (-26480)	(-26505), (+42548)
Decreased in AB	GTF2IRD1	(-48077), (-22876), (-19938)	(+4523)
Decreased in AB	GTPBP3	(-446)	(+2037), (+2078)
Decreased in AB	GUCY2D	(-13535)	(-13535)
Decreased in AB	GYG2	(+861)	(-4418)
Decreased in AB	HAUS8	(+5703)	(+2598)
Decreased in AB	HCFC1	(+18321)	(-1088), (-1066), (-1044), (-1042)
Decreased in AB	HCN2	(-16013), (-15917), (+20877), (+20916), (+21176), (+21179), (+21198)	(+12808)
Decreased in AB	HEBP2	(-693)	(+20105)
Decreased in AB	HID1	(+14043)	(-30263), (-30247), (+10357)
Decreased in AB	HM13	(-28422), (-28395)	(-28710)
Decreased in AB	HMHA1	(-20549), (-20523), (-20514), (-15791), (-3744), (-3728), (-3674), (-3669), (-3667), (-3647), (-3645), (-3639), (-3637), (-3629), (-176	(-20523), (+17005)
Decreased in AB	HNRNPL	(-19313), (-19298), (-19288), (-19205), (-19191), (-15567), (-15559), (-15552), (-15545), (-15455), (-15422), (-15415), (-1363), (-1062)	(-1180)
Decreased in AB	HPCAL1	(+27648)	(-26477)
Decreased in AB	HRAS	(-1175), (-1169), (-1161), (-1152), (-1145), (+702)	(-13864), (+3434)
Decreased in AB	HRC	(+3164), (+21952), (+22023), (+22033), (+22038), (+26000), (+26012), (+26014), (+26022), (+26029), (+26035), (+26041), (+26491), (+26507), unna	(+21145), (+21229), (+21231), (+21236), (+21255), (+21338), (+21343), (+21351), (+21367), (+21381), (+21387)
Decreased in AB	HSD17B14	(-23956), (-22898), (-1244)	(-23195), (-23182), (+9721)
Decreased in AB	HSD3B7	(+12928), (+12951), (+13093), (+13178), (+13305)	(+12712)
Decreased in AB	HSPA9	(-34932)	(-734)
Decreased in AB	IBA57	(+8002), (+8111), (+8927), (+8971)	(+9112)
Decreased in AB	ICAM3	(-12317), (-12307)	(-12538)
Decreased in AB	ICT1	(-260), (+24261)	(-9693), (-9677)
Decreased in AB	ID1	(-17582), (-17461), (-17253)	(-18349)
Decreased in AB	IDH3G	(-34803), (-27029), (-17812), (-747), (-738), (-705)	(-24218)
Decreased in AB	IFFO2	(+7093), (+14652)	(-39005)
Decreased in AB	IFITM2	(-4359)	(+701), (+724)
Decreased in AB	IFITM3	(-37521), (-37509), (-37488), (-29823)	(+1332)
Decreased in AB	IFNGR2	(-21931)	(-322), (+1437)
Decreased in AB	IGFBP6	(-42382)	(-42668)
Decreased in AB	IGSF1	(-55), (-45), (-28), (+148), (+292), (+407), (+488), (+496), (+10934), (+38180), (+38193), (+38204)	(+38173), (+38193)
Decreased in AB	IHH	(+11446)	(-17791), (+795)
Decreased in AB	IL12RB1	(-2229), (-2143), (-500)	(-48257)
Decreased in AB	IL1RAPL2	(-319), (-301), (+92), (+110)	(-538), (-377), (-374), (+92), (+215), (+226), (+245), (+249), (+251), (+256)
Decreased in AB	INF2	(-10302), (+17390)	(-9034), (-8129), (-980)
Decreased in AB	INHA	(-3924), (-3916), (-3892)	(-3933), (-2245)
Decreased in AB	INSR	(+599)	(+16514)
Decreased in AB	IRAK1	(+303)	(-3712), (+5910)
Decreased in AB	IRF5	(-49229)	(+42528)
Decreased in AB	IRS4	(+3508), (+3593), (+3617), (+3623)	(+389), (+399), (+432), (+840), (+988), (+1010), (+1145), (+1171), (+1175), (+1180), (+1203), (+1407), (+1526)
Decreased in AB	ITGAE	(+36332)	(+6310)
Decreased in AB	ITGAM	(+40773)	(-20118)
Decreased in AB	ITGB2	(+9182)	(+41869)
Decreased in AB	ITPKA	(+17328)	(-7417)
Decreased in AB	JAKMIP3	(-48933)	(+28571), (+28575)
Decreased in AB	JUP	(-7803)	(-1508)
Decreased in AB	KCNIP2	(+14285)	(+14232)
Decreased in AB	KCNQ2	(-25071), (-622), (-616), (+18152), (+18313)	(+20094)
Decreased in AB	KDM4A	(+11005)	(-32267)
Decreased in AB	KIAA0141	(-431)	(+27839)
Decreased in AB	KIF26A	(+31376), (+31405), (+31665), (+43261), (+43311)	(-4280), (+20076)
Decreased in AB	KIFAP3	(-20403)	(-20368)
Decreased in AB	KIRREL	(-14771), (-14510)	(+14233), (+14244)
Decreased in AB	KLF11	(-14657), (-13180), (+21466)	(+21810)
Decreased in AB	KLF16	(-13268), (+2854), (+6618)	(-2596)
Decreased in AB	KLHDC7A	(+5410)	(-17377)
Decreased in AB	KLK6	(-497), (-464)	(-1256)
Decreased in AB	KRBA1	(-23673), (-23634), (-22179), (-22173), (-22149)	(-850)
Decreased in AB	KRBA2	(-4919)	(+2389)
Decreased in AB	KRTCAP2	(+6708)	(+27147)
Decreased in AB	LAG3	(+6628)	(+148)
Decreased in AB	LAIR2	(-20741)	(-4274)
Decreased in AB	LASP1	(-1450)	(+48706)
Decreased in AB	LCE5A	(+4993)	(+4993)
Decreased in AB	LCN10	(+22031), (+22721)	(+1991)
Decreased in AB	LFNG	(-23588), (-23445), (-23437), (-21632), (+5308), (+6551), (+6581)	(+6402)
Decreased in AB	LHPP	(+7149), (+7165), (+8245)	(+35677)
Decreased in AB	LHX3	(+9205), (+23945)	(-26466), (+22726)
Decreased in AB	LIF	(-6970), (+13852)	(-7765), (-7760)
Decreased in AB	LILRA4	(-13384)	(-2180)
Decreased in AB	LILRB5	(-18500), (-18486)	(+412)
Decreased in AB	LIMK1	(-49990), (-41138)	(-29547)
Decreased in AB	LMTK3	(-17441), (+22256), (+22388)	(+3206), (+32336), (+32344), (+32368)
Decreased in AB	LONP1	(+556), (+33822), (+33825), (+33848), (+33859)	(+32796)
Decreased in AB	LPAR2	(-8536), (-201), (-196), (-168)	(-8536)
Decreased in AB	LRFN2	(+31996)	(-12203)
Decreased in AB	LRP5L	(-5317), (-5238), (-5208)	(-3267)
Decreased in AB	LRRC26	(+7548), (+7563), (+7602), (+7620), (+7637), (+7753)	(-49), (+5071)
Decreased in AB	LRRC41	(-1427), (+2113), (+2146)	(+20372)
Decreased in AB	LRRC8E	(-32151), (-31851), (-31713), (-31468), (-31438), (-30660), (-29752), (-23747), (-23726), (-19890), (-19528), (-19520), (-19488), (-19411), unn	(-22453)
Decreased in AB	LY6H	(-33815), (+23806), (+38583)	(-32494)
Decreased in AB	MADCAM1	(-6453), (-4062)	(-5051)
Decreased in AB	MAFF	(+17940)	(+5741)
Decreased in AB	MAFG	(-2126), (-2113)	(-2399)
Decreased in AB	MAG	(+7471), (+8028), (+8115), (+8132), (+8137), (+8150)	(+14904)
Decreased in AB	MAN2B1	(+18099), (+18107)	(+18803), (+18993), (+19003), (+19012), (+19033), (+19226), (+19261)
Decreased in AB	MAPK8IP2	(+20424)	(-594), (+7909), (+12518)
Decreased in AB	MARK4	(+1054)	(+41099), (+49454)
Decreased in AB	MAST1	(+9455), (+9460), (+9474), (+34831)	(+35463), (+35484), (+35498)
Decreased in AB	MED16	(-7707), (-7691), (-7682), (+20777)	(+25313)
Decreased in AB	MEIS1	(-44133)	(-44133)
Decreased in AB	MEOX1	(-17894)	(-18147), (+19144)
Decreased in AB	METRNL	(+2161), (+21549)	(+34881)
Decreased in AB	METTL24	(+1359), (+1681)	(-41470)
Decreased in AB	MFSD3	(-658), (-635)	(-812), (-798)
Decreased in AB	MGEA5	(-10865)	(-10918)
Decreased in AB	MICALCL	(-40759)	(-46014)
Decreased in AB	MICALL2	(-675), (-661), (+30332)	(+37740)
Decreased in AB	MIER2	(-26359), (-436)	(-429), (+28208)
Decreased in AB	MKI67IP	(-989), (-576), (-568)	(-600), (-568)
Decreased in AB	MKNK2	(+16625), (+16631), (+16645), (+16663), (+16669), (+16674), (+18565), (+18668)	(+9412)
Decreased in AB	MLEC	(-39836), (-37324)	(-36304), (-36264)
Decreased in AB	MLF1IP	(+3855)	(-32481)
Decreased in AB	MMEL1	(-330), (+3307), (+37479)	(-4113), (+4536)
Decreased in AB	MMP17	(+3321), (+3371), (+3485)	(+3272)
Decreased in AB	MNT	(+5500)	(-41832), (+38046)
Decreased in AB	MOGAT3	(-1065), (-1031)	(+2812)
Decreased in AB	MRPL23	(+41147), (+41190)	(+26441)
Decreased in AB	MRPS17	(+5593)	(+635)
Decreased in AB	MTG1	(+43837), (+43860), (+48351)	(+46222)
Decreased in AB	MTHFR	(+265), (+280), (+15566), (+16044)	(+265), (+280)
Decreased in AB	MUC1	(-4426)	(+10533)
Decreased in AB	MUC4	(+2317), (+2628), (+2674)	(-13361)
Decreased in AB	MUC5B	(+39610), (+48915)	(+33022)
Decreased in AB	MUC8	(-21493), (+1983), (+20507)	(-22041), (+1750), (+43540)
Decreased in AB	MYL9	(-697)	(-11475)
Decreased in AB	MYO1C	(+6392), (+6442), (+6444), (+6446), (+6450)	(+8531), (+20865), (+20878), (+20881), (+20889)
Decreased in AB	MYOM3	(+19968)	(+25527)
Decreased in AB	MYRF	(+12076), (+24724), (+24746)	(-12043), (+23483)
Decreased in AB	NACC1	(-1081), (-1055), (-1048), (-956), (-917), (+2650), (+2684)	(-1055), (-883)
Decreased in AB	NACC2	(-43571), (-43550), (-43536), (-42667), (-41486), (+42510), (+42523)	(-8761)
Decreased in AB	NAIF1	(+367)	(+8068)
Decreased in AB	NANOS3	(-22691), (-3342), (-3337), (-3325), (-3311), (+3382)	(-15513)
Decreased in AB	NANS	(-452), (+35292)	(+35187)
Decreased in AB	NAT16	(+6032)	(-17933)
Decreased in AB	NCLN	(+24867)	(+2133), (+16082)
Decreased in AB	NDUFS6	(+26667), (+26679)	(+14579)
Decreased in AB	NDUFS7	(-21696), (+12684), (+12727), (+12773), (+13611)	(-11132)
Decreased in AB	NELFB	(-4243)	(+16168)
Decreased in AB	NEMF	(-16082)	(-31492)
Decreased in AB	NEU4	(-8030), (-8007), (-8001), (+32788), (+33196), (+33915)	(+47542)
Decreased in AB	NFIC	(-22661), (-22655), (-22653)	(+47207)
Decreased in AB	NKD2	(+30057), (+30067)	(+47719)
Decreased in AB	NKIRAS2	(-46553)	(-43430)
Decreased in AB	NLRP6	(-10301)	(+2268), (+2281), (+2286)
Decreased in AB	NLRP9	(+34332)	(+34311), (+34313), (+34322), (+34332), (+34459)
Decreased in AB	NOC2L	(+22055), (+29046), (+30216), (+30246)	(+29517)
Decreased in AB	NOTCH1	(-42945), (-42924), (-31779), (-22372), (-21081), (-19655), (-6332)	(-11404), (+16374), (+34572)
Decreased in AB	NPHP4	(-814)	(-41418)
Decreased in AB	NPY4R	(+47375)	(-39636)
Decreased in AB	NQO1	(+1021), (+1137)	(-525)
Decreased in AB	NR4A1	(-7675), (-7629)	(+20646)
Decreased in AB	NRBP2	(-12779), (+4218)	(-6344)
Decreased in AB	NRN1	(+6983)	(-49525)
Decreased in AB	NT5DC2	(-935)	(+29892)
Decreased in AB	NTHL1	(-43735)	(-29820)
Decreased in AB	OBSCN	(-34313), (-34204), (-33388), (-33344), (+762)	(-33203)
Decreased in AB	OBSL1	(+2986), (+3010), (+3018)	(+1339), (+3027)
Decreased in AB	ODC1	(-1663), (-1644), (+16217), (+16222)	(+11735)
Decreased in AB	ODF3L2	(-15018)	(-16420)
Decreased in AB	ODF4	(-12986)	(+29287)
Decreased in AB	OLFM2	(-23850)	(-23065)
Decreased in AB	OR1F1	(-43974), (-43950), (-33295), (-33270), (-33087), (-33081), (-30570), (-11030)	(-11338)
Decreased in AB	OR2V2	(-16504)	(+27881)
Decreased in AB	OR4D9	(+37499), (+37527)	(+21977)
Decreased in AB	OSBPL5	(-33043)	(+22849)
Decreased in AB	OSCAR	(+3811), (+3825)	(+5446)
Decreased in AB	OSM	(+13019)	(-23500), (+12224), (+12229)
Decreased in AB	OTOF	(+159), (+167)	(-20967)
Decreased in AB	OTOP3	(+22889)	(+26575)
Decreased in AB	OTUB1	(+13593), (+32238), (+43468)	(+14545)
Decreased in AB	OTX2	(+15022)	(+6466)
Decreased in AB	P2RX5	(+14668)	(+4361)
Decreased in AB	P4HB	(-8521)	(-9147)
Decreased in AB	PABPN1L	(-14135)	(-37350), (-33626)
Decreased in AB	PAK1	(-15670)	(+14267)
Decreased in AB	PAQR4	(-4950)	(-2523)
Decreased in AB	PBDC1	(+190)	(-16494)
Decreased in AB	PCDHGC5	(-3306), (-3262), (+24911)	(+3114), (+3120), (+3143)
Decreased in AB	PCNT	(-27734), (-27689), (-27507), (-27477), (-26433), (-26323), (-26315), (-26307), (-26289), (-26287), (-26278), (-26274)	(+46103)
Decreased in AB	PCSK4	(+648)	(-1567)
Decreased in AB	PCSK6	(-12291), (-12247), (-6942)	(-41459)
Decreased in AB	PDCD1	(+15050), (+15769), (+16177)	(+1423)
Decreased in AB	PDGFB	(+9001), (+9009)	(+38923)
Decreased in AB	PDZD4	(-48015), (-45181), (-33202), (-33189), (-33107), (-33092), (+945), (+953), (+1164), (+8938), (+18155)	(+11749)
Decreased in AB	PEG3	(-4194)	(+2578)
Decreased in AB	PEX10	(-35781), (-35779), (-34558), (-34552), (-34408), (-34033)	(-19792), (+2853)
Decreased in AB	PGRMC1	(-915), (-588), (-427), (-421)	(+37002)
Decreased in AB	PHACTR3	(-20929), (+18113)	(-35751), (-35710), (+30058)
Decreased in AB	PHF21B	(+3243)	(-1050)
Decreased in AB	PHF8	(+417), (+498)	(+708), (+11816)
Decreased in AB	PHKA2	(+206), (+234), (+236), (+254)	(-186)
Decreased in AB	PHPT1	(-27138), (-27108), (-7864)	(-3612), (-3584)
Decreased in AB	PIEZO1	(+18085), (+23006), (+29614), (+29918)	(+11155)
Decreased in AB	PIK3R6	(-26767), (-18371), (-18364), (-18340), (-18325), (-17700), (-17665)	(-17700)
Decreased in AB	PIM2	(+128)	(+2320)
Decreased in AB	PIM3	(-24515), (+2334), (+2356), (+2366)	(-34608), (+2566)
Decreased in AB	PIN1	(+30668), (+48124), (+48140)	(+30631), (+42895)
Decreased in AB	PIN4	(-145), (-132), (-113), (-104), (-54), (-25)	(+39628), (+39658)
Decreased in AB	PIWIL4	(-21906), (-21893), (-21888), (-21886), (-21879), (-21871), (-21865), (-21447), (-21406)	(-21447)
Decreased in AB	PKNOX1	(-14789), (-14666)	(-49684)
Decreased in AB	PKP3	(+12447), (+12566)	(-2714), (-2343)
Decreased in AB	PLCH2	(-20896), (-20521), (-20377), (-20371), (-19150), (-19148)	(-35137)
Decreased in AB	PLD4	(+45607), (+48397)	(-42694), (+49862)
Decreased in AB	PLEKHA4	(+7998), (+9056)	(+8759), (+8772)
Decreased in AB	PLEKHG5	(+1420), (+1437), (+1468), (+25773)	(-2294), (+21116), (+25818)
Decreased in AB	PLEKHH3	(+4306), (+4533), (+4541), (+4563), (+5461), (+5465), (+5467), (+5469), (+5489), (+5495), (+5505), (+5507), (+5549)	(+4563)
Decreased in AB	PLIN3	(-10569)	(-44351)
Decreased in AB	PLOD3	(-4844), (-4667)	(-19126)
Decreased in AB	PNPLA6	(+1740), (+20729), (+20741), (+20753), (+20777), (+20851), (+20865), (+20872), (+20898), (+20999)	(+1750)
Decreased in AB	POLR2E	(+13743), (+13766)	(+12671)
Decreased in AB	POLRMT	(+22506), (+22525), (+22528), (+22788), (+22827)	(+30896)
Decreased in AB	PPAP2C	(-4505), (-3208), (-3206)	(-25415), (+1761), (+23259)
Decreased in AB	PPFIA3	(+9497), (+9510), (+9518), (+9528), (+9544), (+9994), (+10000), (+10006), (+10013), (+10021), (+10023), (+10035), (+13997), (+14002), (	(+14648), (+14654), (+14668), (+14684), (+14692), (+14697), (+14780), (+14799), (+14804), (+14806), (+14890)
Decreased in AB	PPP1R12C	(+22803), (+22821), (+22892), (+22895), (+22926), (+33905)	(+37466)
Decreased in AB	PPP1R32	(+8919), (+35077), (+35091)	(-3724), (+1225)
Decreased in AB	PPP1R35	(-41673), (-41628)	(-38192)
Decreased in AB	PPP6R1	(-959)	(+1285)
Decreased in AB	PRDM15	(+39722)	(-28538)
Decreased in AB	PRKCZ	(+41762)	(+48888)
Decreased in AB	PRKD2	(+6269), (+6275), (+6280), (+6305)	(+6296)
Decreased in AB	PROC	(-9548), (-9519), (+31512)	(+10306)
Decreased in AB	PROZ	(+2923), (+4649)	(-14944)
Decreased in AB	PRR13	(+800), (+828), (+838)	(+1010)
Decreased in AB	PRSS8	(-12971), (-12925), (+1116)	(-3186)
Decreased in AB	PSAPL1	(-7870), (+6361), (+6403)	(+671)
Decreased in AB	PTCH1	(+13447)	(+14150), (+14194)
Decreased in AB	PTGES3	(+2421)	(-12513)
Decreased in AB	PTH2	(-13723), (-13714), (-13552), (-10323), (-10317), (-10308), (-10285), (-10280), (-9023), (-8991), (-4157)	(-10323), (-10285)
Decreased in AB	PTPRM	(-44727)	(+7223)
Decreased in AB	PTTG1IP	(-45854)	(-13167)
Decreased in AB	PVRL1	(-1586)	(-33779)
Decreased in AB	QSOX2	(-8562)	(+16217)
Decreased in AB	RAB11FIP4	(-1329), (+40424)	(+47779)
Decreased in AB	RAB33A	(+346), (+350), (+356)	(-103), (-85)
Decreased in AB	RABEP2	(+19602)	(+19602)
Decreased in AB	RABL5	(+21307), (+21343), (+22132), (+22179)	(+18892), (+18906)
Decreased in AB	RAMP1	(+4679), (+4784), (+4796), (+4882)	(+29474), (+29479)
Decreased in AB	RAP1GAP2	(+48749)	(-47544)
Decreased in AB	RASGEF1C	(+10958)	(-40667)
Decreased in AB	RASIP1	(-837), (-825), (-794), (-713), (-705), (-690), (-684), (-593), (-579)	(-5099), (-5081), (-5058), (-5051)
Decreased in AB	RASSF7	(-3499), (+8208), (+8232), (+8241), (+8494), (+8507)	(-11638)
Decreased in AB	RBBP4	(+44339)	(+43982)
Decreased in AB	RBM15	(+3602)	(-33969)
Decreased in AB	RBM38	(-759), (+1215), (+1258), (+1262), (+48433), (+49604)	(+42130)
Decreased in AB	RCOR1	(-48184), (-37575)	(-1752)
Decreased in AB	REEP6	(-1406), (+19964)	(+809)
Decreased in AB	REM1	(+10713), (+10740)	(+10425)
Decreased in AB	RFPL2	(+180), (+4913)	(-2504)
Decreased in AB	RGCC	(-1749)	(-29435)
Decreased in AB	RGMA	(-35981)	(+42383)
Decreased in AB	RHCG	(-2767), (+47162), (+47198), (+47272), (+47313), (+47333), (+47337), (+47414), (+47432)	(+9828)
Decreased in AB	RLTPR	(+4558), (+4578), (+4588), (+4650), (+4652), (+4656), (+4676), (+4681), (+4699), (+4760), (+4787), (+4903), (+4935), (+4946), (+5254),	(+4386), (+4402), (+4544), (+4558), (+4578), (+4588)
Decreased in AB	RNF126	(+11195)	(+22249)
Decreased in AB	RNF213	(-948)	(+27584)
Decreased in AB	RNF223	(-1673), (+13691), (+13849), (+41699), (+46199), (+49371)	(+7352)
Decreased in AB	RNF4	(-45412)	(-16722)
Decreased in AB	RNPS1	(-1826), (-1816)	(-32070), (-32065)
Decreased in AB	RPL36	(+5249), (+5260), (+5283), (+5286)	(+6312)
Decreased in AB	RPLP1	(-1084), (-908)	(+10548), (+25868)
Decreased in AB	RRP7A	(-13300), (-13288), (-530)	(+27239)
Decreased in AB	SAMD11	(-19022), (-17804), (-11003), (-9091), (+3306), (+3336), (+4506), (+11497)	(+4035)
Decreased in AB	SCARF2	(+5812), (+7953), (+8608), (+8649), (+8651), (+13198), (+13202), (+13586)	(+13397)
Decreased in AB	SCGB2B2	(+7939), (+8070)	(-2658), (-2648), (+8070)
Decreased in AB	SCNN1D	(+11692), (+11697), (+11699), (+18930)	(+11407), (+11415), (+13877)
Decreased in AB	SDC3	(-1357), (-1352), (-1341), (-1324), (-1312), (-1308)	(-4305)
Decreased in AB	SDHC	(+5481)	(-509)
Decreased in AB	SEC13	(-17087), (-17063), (-13184)	(-33642)
Decreased in AB	2006-09-01	(-914), (-892), (-880), (-878), (-865), (-828), (-810), (-798), (-788), (-349), (-326), (-312), (-301), (+705), (+711), (+727),	(-43401)
Decreased in AB	SEZ6L2	(+22370), (+22386), (+22391), (+22400), (+22509), (+22678), (+22685), (+22704), (+22716), (+22767), (+22770), (+22772), (+22775), (+22779), unn	(-1875)
Decreased in AB	SGCA	(+12057), (+19655)	(+22667)
Decreased in AB	SH2B2	(+450), (+22421), (+29379)	(-11050)
Decreased in AB	SH2D2A	(-28410), (-28391), (-28384), (-28359), (-28353), (-28349), (-28339), (-28332), (-28322), (-28314)	(+5743)
Decreased in AB	SH3PXD2A	(-15772)	(+18353)
Decreased in AB	SHH	(-357503), (-357497), (+9414)	(-192224)
Decreased in AB	SIGIRR	(+8193), (+8312)	(-5664), (-2845)
Decreased in AB	SIK1	(+11953), (+32225), (+32267), (+43324)	(-3264), (+15866), (+26230)
Decreased in AB	SIM2	(-5732)	(-36079)
Decreased in AB	SIRT6	(-1299)	(-1558)
Decreased in AB	SIT1	(+4912)	(+5113)
Decreased in AB	SIX5	(+3449)	(+6886), (+23693)
Decreased in AB	SKI	(+19600)	(+30048)
Decreased in AB	SLC12A7	(+2505)	(-6209)
Decreased in AB	SLC17A7	(+4387), (+4396), (+4558), (+7787), (+7793), (+7802), (+7825), (+7830), (+9087), (+9119)	(-6440), (-6432), (-6321), (+7787), (+7825)
Decreased in AB	SLC19A1	(-48418), (-10085), (+18598)	(+33310)
Decreased in AB	SLC25A10	(+23320), (+23322)	(+23032)
Decreased in AB	SLC25A34	(-31974), (-10773)	(+15)
Decreased in AB	SLC25A53	(-10027), (-10022), (-10008), (-10001)	(-10330), (-10284), (-9706), (-9702), (-9676), (-9670), (-9667), (-9664), (-9659)
Decreased in AB	SLC26A6	(-25878), (-21372), (-21303), (-21298), (-21282), (-21278), (-21271), (-21267), (-21265), (-21257), (-21242), (-21220), (-21203), (-21113)	(-26099), (-25912), (-25904), (-25901), (-25864), (-21564), (-21559), (-21533), (-21391), (-21384), (-21380)
Decreased in AB	SLC29A3	(-39588)	(-29881), (+660)
Decreased in AB	SLC2A1	(+2557)	(-1197), (-1170)
Decreased in AB	SLC45A4	(-12371), (+712), (+22043), (+22074), (+22089), (+22501), (+22516), (+45040)	(-12206), (+47669)
Decreased in AB	SLC5A5	(-2897), (+60), (+1412)	(+700), (+43525)
Decreased in AB	SLC6A18	(-16486), (+6268), (+49377)	(+26641)
Decreased in AB	SLC6A3	(-1424)	(-44917)
Decreased in AB	SLC7A4	(-12816)	(+1415)
Decreased in AB	SLC7A9	(+44482)	(+5310)
Decreased in AB	SLURP1	(+10541)	(-6744), (-6705)
Decreased in AB	SMOC2	(-23820)	(-28431)
Decreased in AB	SNAPC2	(+759), (+984), (+1110)	(+763)
Decreased in AB	SOX3	(-1558), (-509), (-500), (-485), (-54), (-45), (+647), (+3580), (+3591)	(+945), (+948), (+977), (+981), (+984), (+987), (+992)
Decreased in AB	SOX7	(-1999)	(+15250)
Decreased in AB	SPTB	(-69)	(-2651)
Decreased in AB	SSTR5	(-20804), (-8732), (-8627), (+4059), (+11106)	(-17692)
Decreased in AB	SSUH2	(-36855), (-36851)	(-34671)
Decreased in AB	ST3GAL4	(+29061)	(+39283)
Decreased in AB	STARD8	(-296), (-278), (+46502)	(+45935), (+45948), (+45961), (+45963), (+45972)
Decreased in AB	STK11	(+27247)	(+12447)
Decreased in AB	STK16	(+117)	(-2159), (-1995)
Decreased in AB	STK32C	(-22984), (-22957), (-22911), (-22865)	(+33223)
Decreased in AB	STMN3	(+11998), (+24988), (+24995), (+25074), (+25084), (+25097), (+25104), (+25597), (+25606)	(+25125), (+25365)
Decreased in AB	STOM	(-413), (-328), (-323), (-314), (-302), (+658), (+680)	(-413)
Decreased in AB	STX1A	(+13085), (+13103), (+13446), (+16216), (+16224)	(+12389), (+16802)
Decreased in AB	STX1B	(+12112), (+12239), (+12324), (+12466), (+12489)	(+12705)
Decreased in AB	SUMO3	(+865), (+885), (+896)	(+748)
Decreased in AB	SUV420H1	(+3575)	(-45001)
Decreased in AB	SYNC	(+602), (+628), (+7632)	(+7989)
Decreased in AB	SYTL4	(-276), (-272), (-250), (-238), (-228), (-144), (-126), (-116), (-114)	(-228)
Decreased in AB	TAF4	(-47751)	(+1982)
Decreased in AB	TAGLN2	(-3769), (+1878)	(-3769), (-3756)
Decreased in AB	TARM1	(-15661), (-15647)	(-14026)
Decreased in AB	TBC1D25	(-17023)	(+13655)
Decreased in AB	TBX1	(+31106), (+31110)	(+14911), (+30181)
Decreased in AB	TBX4	(-1243)	(+39244)
Decreased in AB	TCFL5	(-12842), (-12814), (+21260), (+21369), (+21389), (+21412), (+21428), (+21456), (+29358)	(-14073)
Decreased in AB	TCP10	(+34110)	(-23783)
Decreased in AB	TECR	(+32531), (+33276), (+33298)	(-3134)
Decreased in AB	TEKT4	(-9351)	(+2760)
Decreased in AB	TENC1	(+6114)	(+5828)
Decreased in AB	TERT	(+20315)	(+43051)
Decreased in AB	TEX22	(-41341), (+377), (+481)	(-30197)
Decreased in AB	TGFB1	(-4085)	(-1008)
Decreased in AB	THEG	(-32284), (-26370), (-26177), (+4861)	(-31442)
Decreased in AB	TIMM13	(-1402)	(-14128)
Decreased in AB	TMC4	(-640), (+35)	(-5711), (-5702)
Decreased in AB	TMEM105	(-34657), (-16152), (-3080)	(-19400)
Decreased in AB	TMEM121	(+34134)	(+11931), (+11966)
Decreased in AB	TMEM201	(+41930)	(-35389), (+2906)
Decreased in AB	TMEM208	(-26867), (-26864), (+10128), (+10155), (+10158)	(+9861), (+10252), (+10258), (+10261)
Decreased in AB	TMEM213	(-38571)	(-45861)
Decreased in AB	TMEM255B	(-32762), (-32754), (-32752), (-32729)	(+16343)
Decreased in AB	TMEM258	(+15215), (+15237), (+27885)	(+16478)
Decreased in AB	TMIE	(+232)	(+16678)
Decreased in AB	TMSB15B	(-43806), (-43770), (-43681), (-43667), (-43662), (-43348), (-43345), (-43320), (-43315), (-43304), (+288), (+296), (+399), (+524), (+5	(-288)
Decreased in AB	TMSB4X	(+174)	(-522), (-516)
Decreased in AB	TNFRSF25	(-29501), (-29484), (-29453), (-5148), (-4838), (+38623)	(-9805), (-5103)
Decreased in AB	TNK2	(+2920)	(+3944)
Decreased in AB	TOR4A	(-2368), (+20525), (+20551), (+20703), (+21381)	(-6408)
Decreased in AB	TOX2	(-4131)	(-12801)
Decreased in AB	TRIM14	(+27167)	(+27272)
Decreased in AB	TRIM47	(+1260)	(-10876)
Decreased in AB	TRIM54	(+21606)	(+23263), (+24395)
Decreased in AB	TRIP10	(+3794), (+14566)	(-3425), (-3161)
Decreased in AB	TRMT1	(-3454), (-3420), (+147), (+186), (+278), (+285), (+311)	(+113), (+285)
Decreased in AB	TRNP1	(-935), (-915), (-903), (+8253), (+20072)	(+19669)
Decreased in AB	TSC22D1	(-15031)	(+2641)
Decreased in AB	TSC22D4	(+1041), (+1086)	(+4522)
Decreased in AB	TSNARE1	(-15096), (-15094), (-12953)	(+4591)
Decreased in AB	TSPAN3	(+43115), (+43235)	(+1421)
Decreased in AB	TSPAN4	(+8466), (+46791), (+46839)	(+17638), (+44014)
Decreased in AB	TSPYL5	(+18227)	(-17907)
Decreased in AB	TTLL12	(-35520), (-19447)	(-10583)
Decreased in AB	TTYH2	(-2135), (-1963), (-1282)	(+2120)
Decreased in AB	TTYH3	(+33115), (+33507)	(+23490), (+33552)
Decreased in AB	TUBG2	(-5963), (+12097), (+12139), (+12141), (+12151), (+12157), (+12177), (+12179), (+12181), (+12185), (+13083), (+13105), (+13113), (+13340)	(+13083)
Decreased in AB	TULP1	(+641), (+659), (+669), (+674)	(-3215)
Decreased in AB	TUSC3	(+21645), (+21684)	(+21862)
Decreased in AB	TXLNG	(+1054)	(-12869), (-12736), (-12728), (-12720), (-12711)
Decreased in AB	TXN2	(-719), (+46616)	(+37217)
Decreased in AB	TXNRD2	(-42612), (-6046)	(-26911), (-20916), (-20902)
Decreased in AB	TYK2	(+28536), (+28546)	(+28315)
Decreased in AB	UBE2J2	(+5799)	(+1019)
Decreased in AB	UCKL1	(+14819), (+15248), (+15252), (+15259), (+15273), (+15276), (+15284), (+17189), (+17749)	(+11917), (+15486), (+15534)
Decreased in AB	UCN	(+4377)	(+1588), (+2720)
Decreased in AB	ULBP3	(+11999), (+31138), (+31145), (+31170), (+31176)	(-2970), (-2946)
Decreased in AB	UNCX	(-32760)	(-38514)
Decreased in AB	USE1	(-5818)	(-5813)
Decreased in AB	USP6	(-3744), (-3740), (-3735), (-3707), (-3703), (-3605), (-3555)	(+50)
Decreased in AB	VASH2	(-34005), (-33737), (-33733), (-33727)	(-33718)
Decreased in AB	VAX1	(+1466), (+1538), (+1559)	(+12026)
Decreased in AB	VIPR2	(+38341)	(+9052)
Decreased in AB	VSTM2L	(-4626)	(+4948)
Decreased in AB	WBSCR22	(+19808), (+19816), (+22586), (+22929), (+22947)	(+19230), (+23643)
Decreased in AB	WDR18	(-4145), (-4113), (-4106), (-3989), (+1986), (+8013)	(+6956), (+6980), (+7002)
Decreased in AB	WDR34	(+20602)	(+20616)
Decreased in AB	WDR55	(+960)	(+775)
Decreased in AB	WFDC1	(-109)	(+24892)
Decreased in AB	WNK3	(-1224), (+367)	(-1247)
Decreased in AB	WNT3A	(-2898), (-1549)	(-33042), (-32994)
Decreased in AB	WNT9A	(+1418)	(-26159), (-26111), (+27499), (+27532)
Decreased in AB	WTIP	(+19571), (+19679), (+19681), (+19719), (+19729)	(+19404)
Decreased in AB	WWC1	(+42170)	(-23472), (-23468)
Decreased in AB	XAB2	(+13804), (+24126), (+24130), (+24134), (+24160), (+24162)	(+9358), (+9373)
Decreased in AB	ZBTB7A	(-1807), (-1537)	(+14055)
Decreased in AB	ZC3H18	(-30442)	(-37980)
Decreased in AB	ZCCHC18	(-1860), (-1369), (-1362), (-1345), (-1343)	(-1860), (-1849)
Decreased in AB	ZDHHC19	(+3229), (+3245), (+3250), (+3259), (+3269), (+3302), (+3331), (+4160), (+4652), (+31208)	(+3873), (+3886), (+3896), (+3905), (+3911), (+3914), (+3916), (+8877)
Decreased in AB	ZFAND2A	(-39969), (+954)	(-34215)
Decreased in AB	ZFP36L1	(+4124), (+4149)	(+3041)
Decreased in AB	ZFP36L2	(+40165), (+41292)	(-39850), (+39589)
Decreased in AB	ZFYVE28	(-15778)	(-44468)
Decreased in AB	ZNF205	(-10646), (-3635)	(-4052)
Decreased in AB	ZNF217	(-164), (-147), (-143), (-141), (-133), (-116)	(-41855), (-39022)
Decreased in AB	ZNF320	(-26804)	(-47169)
Decreased in AB	ZNF423	(-13025), (-12921), (-12898), (-12643), (-12536)	(-12684)
Decreased in AB	ZNF469	(+5228)	(-45470)
Decreased in AB	ZNF511	(+15520), (+15524), (+16596), (+16629), (+26511), (+26525)	(+1027), (+2042)
Decreased in AB	ZNF517	(+988), (+995)	(+995)
Decreased in AB	ZNF653	(-1788)	(-8581)
Decreased in AB	ZNF724P	(-24464), (-24458)	(+46194)
Decreased in AB	ZNF74	(+30155), (+30539), (+30543), (+35090), (+35092), (+35133), (+35788), (+37929)	(+30344)
Decreased in AB	ZNF763	(-20211), (+48185)	(-1515)
Decreased in AB	ZNF791	(+37717), (+37725)	(+36563), (+36598), (+36791), (+36812), (+36821), (+36831), (+37021)
Decreased in AB	ZNF816	(-45729), (+38497)	(+18132)
Decreased in AB	ZSWIM4	(+30195), (+30202), (+30219), (+30232)	(-10685)
Increased in AB	AATK	(-13739), (+21215)	(+46531), (+46537), (+46543), (+46558)
Increased in AB	ABCC3	(-43871), (-39498), (-38106), (-21145), (+705), (+21917)	(-48363), (-48349)
Increased in AB	ABLIM2	(+46536)	(+25119)
Increased in AB	ACSL1	(+14656)	(+22324)
Increased in AB	ACTRT2	(-9035), (-8879), (-8868), (-8694), (+7018)	(+33057)
Increased in AB	ADAM8	(+24765)	(+18995)
Increased in AB	ADAMTS10	(+18442), (+21939)	(-3307)
Increased in AB	ADC	(+46413)	(-322)
Increased in AB	ADRA2A	(+432), (+437)	(+2088)
Increased in AB	ADRA2C	(-42537), (-15937)	(-41870), (-41201)
Increased in AB	AGAP3	(+29098)	(+1479)
Increased in AB	AGBL2	(-48010)	(+36731)
Increased in AB	AGO2	(+48786)	(+36492)
Increased in AB	AGRN	(+14181)	(+19708), (+40595)
Increased in AB	AJAP1	(+17026)	(-42903)
Increased in AB	ALDH1A3	(+16649), (+16658)	(-29836)
Increased in AB	ALX4	(-11717), (+6309), (+6637), (+6642), (+6677), (+6682), (+6687)	(-28896), (+6520)
Increased in AB	ANO1	(+33577)	(-483)
Increased in AB	AP1M2	(-6471)	(-15893)
Increased in AB	APC2	(+13876), (+15640), (+15650), (+15662), (+15668), (+17041), (+17071), (+17073), (+17144), (+17148), (+17154), (+17172), (+17178), (+17227), unn	(+15415)
Increased in AB	ARID3A	(+30283)	(+27523)
Increased in AB	ARSI	(-29856)	(+912)
Increased in AB	ASCL2	(-85), (+182), (+457), (+468), (+478), (+480), (+502), (+505), (+587), (+599), (+603), (+626), (+658)	(-732), (-708), (-85), (-74), (-72), (-65), (-57), (-49), (-40), (-38), (+182)
Increased in AB	ATP5EP2	(-20310), (-17405), (-16600), (-16577), (-16554), (-16457), (-16429), (-16420), (-16418), (-16108), (-16101), (-16094), (-16089), (-16080), unn	(+8307)
Increased in AB	ATP5G1	(-9075)	(-9436)
Increased in AB	ATP5G2	(-18723)	(-29946)
Increased in AB	ATP6V1C2	(-18685)	(+49885)
Increased in AB	ATP8B3	(-24179), (-15790), (-13745)	(-14137), (+48846)
Increased in AB	ATXN3L	(+452), (+8119)	(+8379)
Increased in AB	ATXN7L3	(-12572), (-12553), (-12539)	(-20206)
Increased in AB	BAIAP2	(-33908), (-16915), (-16888), (+9069), (+9397), (+36655), (+41997)	(+42170)
Increased in AB	BHLHE23	(-1386), (-1330), (-1309), (+33547), (+46449), (+46455)	(-1970), (+3494)
Increased in AB	BIN1	(-25946)	(+39226)
Increased in AB	BNC2	(-6561)	(-39059)
Increased in AB	C11orf24	(-8783), (+14211)	(+14293), (+14331)
Increased in AB	C11orf45	(+3037)	(+2840)
Increased in AB	C16orf91	(+3590)	(-7191)
Increased in AB	C19orf10	(-47048)	(+36893)
Increased in AB	C19orf25	(+8162), (+11040), (+11089), (+11095), (+11113), (+11119), (+11123), (+11194), (+11196), (+11226), (+12599), (+12605), (+12617), (+12627), unna	(+12852)
Increased in AB	C1QTNF8	(-30049), (-17965), (+13267)	(-7226), (-7177)
Increased in AB	C1orf159	(-26659), (-21361), (-911), (+788), (+822), (+829)	(+31682)
Increased in AB	C21orf2	(-2747), (+12032)	(+32705)
Increased in AB	C2orf81	(+3184)	(-4932)
Increased in AB	C2orf82	(+24814)	(+5377)
Increased in AB	C8orf74	(+43782)	(+1)
Increased in AB	C9orf69	(+1075)	(-18730)
Increased in AB	C9orf9	(+5216), (+5220)	(-1135)
Increased in AB	CA4	(-11100), (-10797), (-10793)	(-20814)
Increased in AB	CACNA1G	(-10640), (-10324), (+8073), (+29526), (+33899), (+35291)	(+25034), (+25048)
Increased in AB	CACNA1H	(-39032), (-26948), (+12136), (+32463)	(-49820), (-49771)
Increased in AB	CACTIN	(+13502)	(+5030)
Increased in AB	CALCOCO1	(-29953), (+32392)	(+21169)
Increased in AB	CARD10	(-6977), (+10070)	(-27249)
Increased in AB	CAT	(+101), (+109), (+115), (+143), (+148), (+150)	(+81), (+85), (+101)
Increased in AB	CBX2	(+12139), (+13792)	(+12276)
Increased in AB	CBX8	(+5192), (+6845)	(+6708)
Increased in AB	CCDC40	(+46091)	(+46134)
Increased in AB	CCKAR	(+4625), (+4648)	(+40109)
Increased in AB	CD81	(+41972)	(-294), (-251)
Increased in AB	CDC42EP1	(-33928)	(-13656)
Increased in AB	CDKN1C	(+16657), (+16661), (+16702), (+16722)	(-2589), (+16742)
Increased in AB	CDX2	(+6686), (+17789), (+20220)	(+17626)
Increased in AB	CETN2	(-545), (+12885), (+12910)	(-305)
Increased in AB	CHL1	(+21), (+39), (+868), (+880), (+1034), (+1046), (+1055), (+1068), (+1321), (+1359), (+1469), (+1484), (+1486), (+1488), (+1504), unname	(+39)
Increased in AB	CHRNA4	(-21997), (-12309), (+11673), (+19505)	(+669)
Increased in AB	CHRNE	(+3738)	(-6291)
Increased in AB	CLEC4M	(+25117), (+25136), (+26119), (+26123), (+26133)	(+24447)
Increased in AB	CMIP	(+11859)	(-1344)
Increased in AB	COL18A1	(-27712)	(-46688)
Increased in AB	COL5A1	(-42934)	(-9596)
Increased in AB	CPLX3	(+309)	(+13351)
Increased in AB	CRAMP1L	(+44562)	(-1373)
Increased in AB	CRB2	(+27540)	(+4713)
Increased in AB	CRIP1	(-6224), (-5914), (+30), (+46), (+70), (+74), (+1495)	(-7820)
Increased in AB	CRIP2	(+7131), (+7441)	(+5535)
Increased in AB	CRIPAK	(+11887), (+11890), (+11893), (+12876), (+12880), (+12882), (+13125), (+13136), (+13679)	(+11659)
Increased in AB	CRTC1	(+27094)	(-24285)
Increased in AB	CRYAA	(+4321), (+4359)	(+4153), (+4162), (+4177), (+4190)
Increased in AB	CTIF	(+41806), (+41851)	(+41529)
Increased in AB	CWH43	(+43731)	(-473), (-457), (-437), (-428)
Increased in AB	DAGLB	(+12257)	(+31373)
Increased in AB	DGAT2	(+12198)	(-46245)
Increased in AB	DHH	(+530), (+592), (+596), (+607), (+635), (+3532), (+3662), (+3740)	(+3095), (+3484)
Increased in AB	DIP2C	(+35483)	(+844)
Increased in AB	DLK1	(-20230)	(-17485)
Increased in AB	DMBT1	(-1376)	(-9118)
Increased in AB	DMRT2	(-8147), (-4310), (-4300), (-3487), (+361), (+939), (+948), (+2936), (+3069), (+3385), (+3403), (+3407)	(-3044), (-2642), (+1556), (+1563), (+1569), (+1580), (+1582), (+1586), (+1589), (+1592), (+1594), (+1600), (+1602)
Increased in AB	DMTN	(+8505), (+8541)	(-12644), (-12638), (-12402), (-11023)
Increased in AB	DNAJB8	(-20271), (-18782), (-14146)	(-13950)
Increased in AB	DNLZ	(+24324)	(+21566)
Increased in AB	DNMT3A	(-24345)	(+27552)
Increased in AB	DUOX2	(-3199), (-3143), (-3133), (-3119), (-3116), (-3113), (-3097), (-3095), (-2838), (-2811), (-2793)	(-3199)
Increased in AB	DUOXA2	(+2633), (+2651), (+2678), (+2935), (+2937), (+2953), (+2956), (+2959), (+2973), (+2983), (+3039)	(+3039)
Increased in AB	EDN2	(+33648)	(+48963)
Increased in AB	EFCC1	(-8135), (-7860)	(+2062)
Increased in AB	EFNA2	(-1821), (+393), (+463), (+560), (+27579), (+37454)	(+796)
Increased in AB	EIF1AX	(-23157)	(-283), (-279)
Increased in AB	EIF3G	(+4138)	(+2541)
Increased in AB	EN1	(+14791), (+14931), (+14939), (+14952), (+38312)	(-5351)
Increased in AB	ENDOV	(+16955)	(+6453)
Increased in AB	ENSG00000258724	(+25997)	(+35442)
Increased in AB	ENTPD2	(-551)	(-15188)
Increased in AB	ENTPD5	(-2275)	(-320)
Increased in AB	EVX2	(-3729), (+11895), (+12194), (+12205), (+12208), (+12215), (+12233), (+12244), (+16249), (+16817), (+16840), (+16854), (+16866), (+17046), unna	(+11870), (+11876), (+12340), (+16249), (+16262)
Increased in AB	FAM20C	(-8285)	(-37309)
Increased in AB	FAM210A	(+45761), (+45787)	(+45765)
Increased in AB	FAM213B	(-26820), (+20053)	(-284)
Increased in AB	FBXL22	(+8707)	(+2403)
Increased in AB	FFAR1	(-10283)	(+1046)
Increased in AB	FGF21	(-3546), (+42455)	(-3684)
Increased in AB	FGFRL1	(+37219), (+45842)	(+18545), (+18568)
Increased in AB	FIBCD1	(-18706)	(+10347)
Increased in AB	FKBP11	(+376), (+425), (+458), (+461), (+469), (+505), (+544), (+653), (+665), (+671)	(+189), (+219), (+326), (+332), (+347), (+354), (+376), (+781), (+33360)
Increased in AB	FLRT1	(+6678), (+23424)	(+33723), (+43147)
Increased in AB	FLT4	(-24584), (-24577), (-24571), (-24562), (-24545), (-24470), (-24464), (-24462), (-24460), (-24450), (-24448), (-24443), (-24440), (-24429), unn	(-9203)
Increased in AB	FOXA1	(-27367), (-27350), (-27347), (-27332), (-27325), (-27323), (-27320), (-27318), (-27291), (-27287), (-27285), (-27263), (-27248)	(-1328)
Increased in AB	FOXC2	(+3665), (+3673)	(+3524), (+4595), (+4622), (+4628)
Increased in AB	FOXD2	(-704), (+10289), (+10296), (+13256), (+13319), (+13721), (+14182), (+14187), (+14194), (+14205), (+14289), (+42312)	(+13691)
Increased in AB	FOXF1	(-13577), (-8140), (-8106)	(-16640), (-3077)
Increased in AB	FOXL1	(-7593), (-7585), (+1666), (+1696)	(-7734), (-6663), (-6636), (-6630)
Increased in AB	FOXN4	(-17551)	(+17720)
Increased in AB	FRMPD3	(+1613), (+1651)	(-15731), (-15724), (-15702), (-15699), (-15512), (-15510), (-15190), (-15146), (-15144)
Increased in AB	GAA	(-18977)	(-18934)
Increased in AB	GABARAPL3	(+48095), (+48120)	(-3231)
Increased in AB	GADD45B	(-10632), (+15089), (+15280), (+15283)	(+18960)
Increased in AB	GALNT15	(+59)	(+31626)
Increased in AB	GALNT9	(+7975)	(+32166)
Increased in AB	GATA2	(-16508), (-3741), (-3699), (-3267), (-3262), (-3234), (+5946), (+7435), (+12071)	(+12267)
Increased in AB	GATA3	(-17071), (-16232), (-13418), (-13406), (-12836), (+10725)	(+11076)
Increased in AB	GATA4	(-30031), (-20197)	(+6831), (+7045), (+7090), (+10328), (+10533), (+10735), (+36074)
Increased in AB	GBGT1	(+19119)	(-101)
Increased in AB	GBX2	(+4899), (+4909)	(+2154), (+2364), (+5934), (+7114), (+7142), (+7651), (+7814)
Increased in AB	GDF6	(+878), (+1037), (+2366), (+3288), (+3311), (+3332), (+13651), (+15264), (+15270), (+15278), (+16256)	(+16098)
Increased in AB	GDF7	(+2603), (+3045), (+3051), (+3061), (+3181), (+3787), (+3801), (+3806), (+3813), (+3837), (+4205), (+4215), (+4771)	(+2603), (+2632), (+2913), (+2941), (+3021), (+3045), (+3049), (+3051), (+3061), (+3181), (+3185), (+3190), (+3193), (+3217), (+3389),
Increased in AB	GEMIN4	(-1836)	(+13645)
Increased in AB	GNB1L	(-30772), (-28463)	(-26164)
Increased in AB	GNG13	(-32987)	(-26974)
Increased in AB	GPER	(+3607)	(+353)
Increased in AB	GPR123	(-31013)	(+14721)
Increased in AB	GPSM1	(+11985)	(+14743)
Increased in AB	GRIN2C	(-294), (+7511)	(+6650)
Increased in AB	GSE1	(-37845), (-11224), (+11471), (+13755)	(+34790)
Increased in AB	GSG1L	(-19289), (-19195), (-19022), (-19011), (-18256), (-2948)	(-2995)
Increased in AB	GSX1	(-3155), (+1292), (+3660), (+3666), (+3685), (+31768)	(+31617)
Increased in AB	GUCY2D	(+130), (+175), (+318), (+327), (+358), (+645), (+661), (+667), (+671)	(+1048), (+1075)
Increased in AB	H1FOO	(+33958)	(+17829)
Increased in AB	HAND2	(-5142), (+6031), (+6037), (+8340), (+13535), (+18955), (+19073), (+19102), (+20052), (+21239), (+22768), (+22927), (+22934), (+22951),	(+27867), (+29217), (+29899), (+29910), (+29940), (+29942)
Increased in AB	HMG20B	(+31341)	(+13505)
Increased in AB	HMX1	(-6818), (-3290), (-2523), (-2520), (-2509), (-2506), (-2494), (-2473), (-1154), (+6814), (+7382), (+7384), (+7412), (+8509), (+9748)	(-19936)
Increased in AB	HOXA7	(-5505), (-3903), (-3896), (-3882), (-3807), (-3802), (-3403), (-3346), (-1338)	(-3937)
Increased in AB	HOXC11	(-17210), (-17194), (-17170), (-15814), (-12579), (-12215), (-12170), (-4965), (-4820)	(-4820), (-4809)
Increased in AB	HOXD10	(-49731), (-49726), (-49724), (-49720), (-49712), (-49532), (-49520), (-49506), (-49483), (-48915), (-44910), (-44899), (-44881), (-44874), unn	(-48928), (-48915), (-45006), (-44542), (-44536)
Increased in AB	HOXD11	(-40438), (-40433), (-40431), (-40427), (-40419), (-40239), (-40227), (-40213), (-40190), (-39622), (-35617), (-35606), (-35588), (-35581), unn	(-39635), (-39622), (-35713), (-35249), (-35243)
Increased in AB	HOXD12	(-32882), (-32877), (-32875), (-32871), (-32863), (-32683), (-32671), (-32657), (-32634), (-32066), (-28061), (-28050), (-28032), (-28025), unn	(-32079), (-32066), (-28157), (-27693), (-27687)
Increased in AB	HOXD13	(-26043), (-26038), (-26036), (-26032), (-26024), (-25844), (-25832), (-25818), (-25795), (-25227), (-21222), (-21211), (-21193), (-21186), unn	(-25240), (-25227), (-21318), (-20854), (-20848)
Increased in AB	IAH1	(+121), (+125), (+130), (+133), (+137), (+145), (+150)	(+1401), (+1413)
Increased in AB	IGDCC3	(+5886), (+5998)	(-17920), (-17692)
Increased in AB	IGFBP2	(+30851)	(+3831)
Increased in AB	IL32	(-6535), (-6522), (+6690)	(+25862)
Increased in AB	INSL3	(-19825)	(-13564)
Increased in AB	IRX4	(+7843), (+7914), (+7932), (+25125), (+25605), (+25736)	(+7571)
Increased in AB	ITGAX	(-30692)	(+7998)
Increased in AB	JAK3	(-96), (+16), (+6633)	(+12894)
Increased in AB	JAKMIP3	(+28575)	(-38938), (-38921)
Increased in AB	KCNAB2	(+31728)	(-628)
Increased in AB	KCNG1	(+41624), (+41749)	(+19213)
Increased in AB	KCNJ12	(+29472), (+36713), (+40351)	(-5169)
Increased in AB	KCNJ5	(+11304)	(+11501)
Increased in AB	KCNK18	(-30532), (-30449), (-30382), (-22973), (+19337), (+19353), (+19359), (+19362), (+19364), (+19496), (+19775), (+19795), (+19814)	(+19074)
Increased in AB	KIAA0513	(+3692)	(-44062)
Increased in AB	KIAA1715	(-69673), (-69374), (-69363), (-69360), (-69353), (-69335), (-69324), (-65319), (-64751), (-64728), (-64714), (-64702), (-64522), (-64514), unn	(-69698), (-69692), (-69228), (-65319), (-65306)
Increased in AB	KIF26A	(+8649), (+32409)	(+12147), (+32953)
Increased in AB	KLF2	(-18061), (-2324), (+36983)	(-15901)
Increased in AB	KRT81	(+7649)	(+128)
Increased in AB	LBX1	(-5484), (-5441), (+7162), (+7393), (+7467), (+10615), (+10647), (+10663), (+33274)	(-31161)
Increased in AB	LBX2	(-137)	(-653), (-645)
Increased in AB	LCN2	(-3210)	(-3210)
Increased in AB	LEF1	(-5339)	(+24591)
Increased in AB	LGALS3	(+1115)	(-8009)
Increased in AB	LHX3	(+334), (+431), (+3017), (+3061), (+3129), (+3462), (+11252)	(+596), (+3394), (+3407), (+3414), (+3439)
Increased in AB	LHX6	(+2235)	(+2479), (+2500), (+2843), (+2860), (+2864), (+2871), (+2888), (+2892), (+3045), (+3050), (+3075), (+3098), (+3260), (+10305), (+11871)
Increased in AB	LINGO3	(-15438), (-13168), (+1028)	(+1768), (+1772), (+1956)
Increased in AB	LMOD1	(-4173)	(+269), (+298)
Increased in AB	LMX1A	(-23073)	(-20292)
Increased in AB	LRP5	(-31864), (+17230)	(-402)
Increased in AB	LRP8	(-43418)	(-48308)
Increased in AB	LRRC25	(+312), (+318), (+333)	(+583)
Increased in AB	LRRC45	(-3843)	(-2095)
Increased in AB	LRTM2	(+7819), (+23338)	(-23105)
Increased in AB	LY6H	(+2722)	(+219), (+227), (+237), (+239), (+241), (+255), (+257), (+29474)
Increased in AB	LYL1	(+42923)	(+230)
Increased in AB	LYNX1	(-4585)	(-356), (-76)
Increased in AB	LYPD6B	(-3777)	(-3777)
Increased in AB	MACROD1	(+39449)	(+19726), (+29150)
Increased in AB	MADCAM1	(+1970)	(-275), (-228)
Increased in AB	MAFA	(-39408)	(+3751), (+28349)
Increased in AB	MAN1C1	(-7282)	(-36268)
Increased in AB	MAU2	(-35088), (-19970)	(-40875)
Increased in AB	MC2R	(+46588), (+46592), (+46634), (+46637), (+46682)	(+46998)
Increased in AB	MC5R	(-31735), (+43314), (+43359), (+43362), (+43404), (+43408)	(+42998)
Increased in AB	MEIS3	(+7453), (+21482)	(-38123)
Increased in AB	MEOX1	(-4165), (+16414)	(+16197)
Increased in AB	MGAT5B	(+8230)	(+20986)
Increased in AB	MLLT6	(-36092)	(-34754)
Increased in AB	MMP15	(+21329), (+23435)	(+44584)
Increased in AB	MOCS3	(+22554), (+22679)	(+45090)
Increased in AB	MRGPRG	(+24330)	(+15700)
Increased in AB	MRPL23	(+988), (+47873), (+47889)	(-7993)
Increased in AB	MSX1	(-41016), (-1621), (+5182), (+13324)	(+16195)
Increased in AB	MUC8	(+32840)	(+28176)
Increased in AB	NAPRT1	(+244)	(+6288)
Increased in AB	NARF	(+38328)	(+609)
Increased in AB	NEFH	(-20123)	(+47940)
Increased in AB	NEU4	(+5724)	(-9227), (+244)
Increased in AB	NFATC1	(-3696), (+833)	(-2913)
Increased in AB	NKPD1	(+33327)	(+7358)
Increased in AB	NKX1-1	(-2450), (-423), (-399), (-395), (+435), (+1100), (+1643), (+1654), (+1897), (+1899), (+1903), (+2886), (+2889), (+2892)	(-8892), (-8769), (-8752), (-8750), (-8741), (-8731), (-1372), (-1368), (-1352), (-1338), (+896), (+919), (+3120)
Increased in AB	NKX2-5	(+1126), (+3491)	(-7128), (-1001), (+7958)
Increased in AB	NKX2-8	(-1453), (-1449), (-1438), (-1436), (-1434), (-1423), (+2553)	(-1453), (-1449), (-1438), (-1436), (-1434), (-1423)
Increased in AB	NKX3-2	(+14086), (+14124), (+15437), (+20692), (+20837), (+20845), (+20848), (+20861), (+20882), (+20950), (+20952), (+20969), (+21538), (+21543), unn	(+3097), (+15437), (+15451), (+15458), (+15628), (+15647), (+15672), (+21543)
Increased in AB	NKX6-1	(+4960)	(+14616), (+15322), (+15331), (+15337), (+15722), (+15758), (+15760), (+15772)
Increased in AB	NKX6-2	(-28930), (-7898)	(-3238), (-3226), (+1758), (+1859)
Increased in AB	NNAT	(-30311), (-30290)	(-862), (-850), (-842), (-838), (-826), (-814), (-671), (-663), (-623)
Increased in AB	NOS3	(+22600), (+22612), (+22630)	(-3993)
Increased in AB	NR2F1	(-8991), (-8529), (+13364)	(-5180)
Increased in AB	NRN1	(+6550)	(+6557)
Increased in AB	NRROS	(+25057)	(+112)
Increased in AB	NSDHL	(+355)	(+115)
Increased in AB	OAT	(+30004)	(+29461)
Increased in AB	OAZ1	(+21470)	(+20542), (+20726), (+20730)
Increased in AB	OLFM1	(+11097), (+11520), (+23031), (+23038), (+23077), (+23187), (+30005)	(+11456), (+11548)
Increased in AB	OLIG1	(-42085), (-41979), (-37388), (-36872)	(-41979), (-37307)
Increased in AB	OLIG2	(-6260), (-6256), (+2122), (+2228), (+6819), (+7335)	(+2228), (+6900)
Increased in AB	ONECUT3	(-344), (+1652), (+9463)	(+11057)
Increased in AB	OSBPL5	(-29129), (+8081), (+18986)	(-37759), (+20077)
Increased in AB	OSR1	(+3248), (+3278), (+3455)	(+1105)
Increased in AB	OTUB1	(+14717), (+26863), (+32997)	(+41774)
Increased in AB	P2RY11	(+4226)	(-4467), (+5823)
Increased in AB	PANX2	(-26610), (+20332), (+38457)	(-1430)
Increased in AB	PARD6B	(-47743), (-23774), (-23740), (-1097)	(-5994)
Increased in AB	PAX5	(-952), (+37498)	(+8776), (+8781)
Increased in AB	PDE9A	(-971), (-927)	(-927)
Increased in AB	PDGFB	(+25507), (+25545)	(+14215)
Increased in AB	PEX10	(-13971), (-5000)	(-21246)
Increased in AB	PFKL	(+27310)	(+6637)
Increased in AB	PIK3R3	(+23034)	(-34382), (-34378), (-34376)
Increased in AB	PLCH2	(-40958), (+31611)	(-33683), (+94)
Increased in AB	PLD4	(-45246), (-41815), (-35191), (-29908)	(+6974), (+7103), (+7908)
Increased in AB	PLXDC1	(+11861)	(-14096)
Increased in AB	PLXNA2	(+13100)	(-8211)
Increased in AB	PLXNA3	(+9163)	(+393), (+405), (+407), (+413), (+416), (+438)
Increased in AB	PLXND1	(+29646)	(+45775)
Increased in AB	POLG	(-44267), (-44250), (-44246), (-44237), (-44231), (-44228), (-44226), (-44224), (-44219), (-43615), (-42797), (-42739), (-42716), (-42629), unn	(-44480), (-44464), (-44454), (-43499)
Increased in AB	PPM1F	(+703)	(-192)
Increased in AB	PRDM16	(-40711), (-1825), (+1879), (+4174), (+4221), (+4256), (+4263), (+4286), (+4289), (+4292), (+40488)	(-14672), (+2165), (+3785), (+4058)
Increased in AB	PRDM8	(+3821), (+3823), (+3825), (+3998), (+4019), (+4815), (+21920)	(+21667), (+21688), (+22115), (+22120)
Increased in AB	PRKAR1B	(+323)	(+323)
Increased in AB	PTF1A	(-20579), (-17307), (-558), (+9826), (+9849), (+10025), (+10059), (+11351), (+11390)	(+11351), (+11390)
Increased in AB	PTTG1IP	(-40733), (-23358)	(+32683)
Increased in AB	PXDN	(+29218)	(+24789)
Increased in AB	RAB28	(-46599), (-46561), (-45248), (-39993), (-39848), (-39840), (-39837), (-39824), (-39803), (-39735), (-39733), (-39716), (-39147), (-39142), unn	(-45248), (-45234), (-45227), (-45057), (-45038), (-45013), (-39142)
Increased in AB	RABAC1	(-9465), (+37722)	(+21718), (+23344)
Increased in AB	RAC1	(-8508)	(+42100)
Increased in AB	RAET1L	(+10681), (+10818), (+10822), (+10827), (+10840), (+10847)	(-41639)
Increased in AB	REXO1	(+11998), (+20387), (+22432)	(+22040)
Increased in AB	RHEBL1	(-21262), (-21132), (-21054)	(-21699), (-21310)
Increased in AB	RIPK4	(+40959), (+40983), (+41122), (+41170)	(-49048), (+40918), (+40944), (+40949), (+40954), (+40959), (+41079), (+41342), (+41348)
Increased in AB	RNF223	(+40003)	(-10109), (+13589), (+34476)
Increased in AB	ROBO3	(+2565)	(+3431)
Increased in AB	ROBO4	(+30330)	(+29464)
Increased in AB	RRP1	(+20048)	(+25590)
Increased in AB	SCO2	(-4825)	(-4999), (-4860), (-4843), (-4666), (-4656), (-4528), (-4483), (-4345), (-4336), (-4334), (-4327), (-4214), (-4191), (-3149)
Increased in AB	SECTM1	(+11149)	(+764), (+769)
Increased in AB	SEPN1	(-14557)	(-28374)
Increased in AB	SH3BP2	(-437)	(-27285)
Increased in AB	SHH	(-478272), (-340220), (-340198), (-297195)	(-1552), (+9256)
Increased in AB	SIK1	(-32094), (-18213), (+27741), (+47384)	(+17982), (+17986), (+43557), (+43633), (+43794), (+43891), (+43933)
Increased in AB	SIM2	(-7320), (-5345)	(-22425)
Increased in AB	SKOR1	(+28), (+2098), (+3288), (+9917), (+9945), (+12721)	(-101), (-95), (+9889)
Increased in AB	SKOR2	(-13674), (-13655), (-13629), (-12498), (-5326), (-5324), (-5175)	(-7031), (-6781), (-332), (-17)
Increased in AB	SLC18A2	(-24267), (-24251), (-24245), (-24242), (-24240), (-24108), (-23829), (-23809), (-23790)	(-24530)
Increased in AB	SLC25A39	(-5176)	(-1042)
Increased in AB	SLC34A1	(+1914)	(-10210)
Increased in AB	SLC38A10	(-28330), (-28281), (-20462), (-19119), (-4256)	(-14261)
Increased in AB	SLC44A2	(-31473)	(-22051)
Increased in AB	SLC7A5	(+4875)	(-1368)
Increased in AB	SLC9A3	(-41587), (-41565), (-41546), (-31323), (+43913), (+48967)	(+28109), (+28124), (+28148)
Increased in AB	SLFN13	(-936), (-677), (-524), (-500), (-489), (+462), (+491), (+498), (+505), (+507), (+658)	(-258)
Increased in AB	SMARCA2	(+22089), (+22110), (+22120)	(+25428), (+25440), (+25444), (+25472), (+25650), (+25654), (+25658), (+25690)
Increased in AB	SNAI1	(+32313)	(+27431)
Increased in AB	SOX7	(-1637), (+14093)	(-1250)
Increased in AB	SPACA7	(-21525), (-21498), (-21495), (-21476)	(-44359), (-44326)
Increased in AB	SPEG	(+13395), (+13864), (+13866), (+13871), (+13879), (+13902)	(-312)
Increased in AB	SPHK1	(+1175)	(+875)
Increased in AB	SSTR5	(+4196)	(-38644), (-3064)
Increased in AB	STK32C	(+32737)	(+26093)
Increased in AB	STRA13	(+3459), (+18194)	(+1711)
Increased in AB	SUV420H1	(-44337)	(-44255), (-44217)
Increased in AB	TBATA	(+37924)	(+41392)
Increased in AB	TBX1	(-25510), (+3042), (+5045), (+5093), (+5193), (+5260), (+5486), (+7529), (+7535), (+7548), (+7550), (+7569), (+7611), (+7617), (+7623),	(+2030), (+2042), (+2057), (+2203), (+6922), (+11413)
Increased in AB	TBX15	(-10038)	(-18030), (-12881), (-12838), (-4381)
Increased in AB	TBX3	(-28665)	(+46286)
Increased in AB	TBX4	(+39244)	(-47036)
Increased in AB	TBXA2R	(-6653), (+2381)	(-15125), (+20217)
Increased in AB	TM6SF2	(-27556), (-12438)	(-6651)
Increased in AB	TMEM104	(+13783)	(+8927)
Increased in AB	TMEM105	(-41898), (+7039), (+7088), (+14907), (+16250)	(+21108)
Increased in AB	TMEM211	(-45124)	(+20685)
Increased in AB	TMEM240	(+12999)	(-7465)
Increased in AB	TMEM52	(-11128), (-11107)	(-8073)
Increased in AB	TMPO	(+1997), (+2028)	(-22871)
Increased in AB	TNRC18	(+29543)	(+5069)
Increased in AB	TOP1	(-39594)	(-39594)
Increased in AB	TOR4A	(-14205), (-5165)	(+17337)
Increased in AB	TPSD1	(+28312)	(+3795)
Increased in AB	TRAF3	(+49767)	(+42768)
Increased in AB	TRIM4	(+391), (+430)	(-11), (+3), (+25)
Increased in AB	TSPO	(+7996), (+12826)	(+280)
Increased in AB	TTLL8	(+41965)	(-15926)
Increased in AB	TUB	(+15058)	(-6774)
Increased in AB	TXLNG	(-1860)	(-17014)
Increased in AB	TYMP	(-14438), (-13290), (-1249)	(-4309), (-1423), (-1284), (-1267), (-1090), (-1080), (-952), (-907), (-769), (-760), (-758), (-751), (-638), (-615), (+427)
Increased in AB	UBE2I	(-24435)	(-48952)
Increased in AB	UBTF	(-5409), (+10984), (+11003), (+11017)	(+3350)
Increased in AB	UBXN11	(-18730)	(-42575)
Increased in AB	UNCX	(+11297), (+14788)	(+19500)
Increased in AB	VENTX	(+14699)	(+20469)
Increased in AB	WDR18	(-28048)	(-30808)
Increased in AB	WDR74	(-7587)	(+1722), (+1745)
Increased in AB	WNT1	(-647)	(+16518)
Increased in AB	WNT10A	(+28401)	(+12876)
Increased in AB	WNT7B	(-15227), (-12348), (+16504), (+42378)	(+6436)
Increased in AB	YIPF2	(+32580)	(-21267)
Increased in AB	ZBTB46	(+34904), (+34914)	(-5877)
Increased in AB	ZFPM1	(-7447), (-3524), (+30350)	(+1446)
Increased in AB	ZNF107	(-23098), (-23095)	(-23095), (-23053), (-23045)
Increased in AB	ZNF354C	(-168), (-166), (-158), (-142), (-136), (-130), (-118), (-52), (-34), (-32), (-25), (-17), (-6), (-4)	(-168), (-166), (-142), (-136), (-118)
Increased in AB	ZNF37A	(-5699)	(+136), (+147), (+149), (+176)
Increased in AB	ZNF562	(+613), (+631), (+661)	(+425), (+435), (+437)
Increased in AB	ZNF683	(+35682)	(+11837)
Increased in AB	ZNF697	(+36091)	(+36091)
Increased in AB	ZNF774	(+6635)	(+423)
Increased in AB	ZSCAN10	(+20786)	(+1614)
Increased in AB	ZSCAN5B	(+7908), (+17387)	(-4310)

## Sheet: SIg_GeneExpression_FoGenesInSIf
Supplemental Table Ig. Gene Expression Differences (Normal vs Abnormal Karyotype) for the Genes with Shortest Distance to Differentially Methylated Sites in H7 and H9 lines
		Distance of DMS to Transcription Start Site of Closest Gene		mRNA-seq	mRNA-seq	mRNA-seq	mRNA-seq	mRNA-seq	mRNA-seq
Gene ID	Methylation Difference (N vs AB)	H7	H9	log2FoldChange	lfcSE	Fold Change	pvalue	padj	status
CAT	Increased in AB	(+101), (+109), (+115), (+143), (+148), (+150)	(+81), (+85), (+101)	-3.08	0.29	-8.47	0	0	OK
ZNF354C	Increased in AB	(-168), (-166), (-158), (-142), (-136), (-130), (-118), (-52), (-34), (-32), (-25), (-17), (-6), (-4)	(-168), (-166), (-142), (-136), (-118)	-1.77	0.29	-3.42	0	0	OK
TSPYL5	Decreased in AB	(+18227)	(-17907)	-1.44	0.38	-2.72	0	0.00337	OK
MYL9	Decreased in AB	(-697)	(-11475)	-1.23	0.17	-2.34	0	0	OK
GADD45B	Increased in AB	(-10632), (+15089), (+15280), (+15283)	(+18960)	-1.21	0.2	-2.32	0	0	OK
MAPK8IP2	Decreased in AB	(+20424)	(-594), (+7909), (+12518)	-1.2	0.33	-2.29	0	0.00724	OK
PDGFB	Decreased in AB	(+9001), (+9009)	(+38923)	-1.1	0.25	-2.14	0	0.00039	OK
PDGFB	Increased in AB	(+25507), (+25545)	(+14215)	-1.1	0.25	-2.14	0	0.00039	OK
DAGLA	Decreased in AB	(+4246), (+16149)	(-29251)	-1.08	0.22	-2.12	0	4e-05	OK
MAG	Decreased in AB	(+7471), (+8028), (+8115), (+8132), (+8137), (+8150)	(+14904)	-1.08	0.38	-2.11	0	0.04673	OK
ATP8B3	Increased in AB	(-24179), (-15790), (-13745)	(-14137), (+48846)	1	0.26	2	0	0.00266	OK
TMC4	Decreased in AB	(-640), (+35)	(-5711), (-5702)	1.01	0.23	2.01	0	0.00068	OK
SMARCA2	Increased in AB	(+22089), (+22110), (+22120)	(+25428), (+25440), (+25444), (+25472), (+25650), (+25654), (+25658), (+25690)	1.04	0.31	2.05	0	0.01531	OK
GPR50	Decreased in AB	(-24603), (-23616), (-2541), (-2474), (-2442), (-2258), (-2256), (-2245), (-1864), (-1439), (-1429), (-1413), (+142), (+167), (+169), u	(-24310)	1.08	0.2	2.11	0	1e-05	OK
IRX4	Increased in AB	(+7843), (+7914), (+7932), (+25125), (+25605), (+25736)	(+7571)	1.11	0.31	2.16	0	0.00876	OK
TBX3	Increased in AB	(-28665)	(+46286)	1.12	0.37	2.18	0	0.0326	OK
AJAP1	Increased in AB	(+17026)	(-42903)	1.15	0.33	2.22	0	0.00882	OK
LIF	Decreased in AB	(-6970), (+13852)	(-7765), (-7760)	1.27	0.23	2.42	0	1e-05	OK
ID1	Decreased in AB	(-17582), (-17461), (-17253)	(-18349)	1.41	0.24	2.66	0	0	OK
TMSB4X	Decreased in AB	(+174)	(-522), (-516)	1.46	0.14	2.76	0	0	OK
VIPR2	Decreased in AB	(+38341)	(+9052)	1.75	0.26	3.36	0	0	OK
VENTX	Increased in AB	(+14699)	(+20469)	1.98	0.28	3.94	0	0	OK
Adjusted p<0.05, fold change < 2.00
C2orf81	Increased in AB	(+3184)	(-4932)	-0.93	0.27	-1.91	0	0.01093	OK
ZNF107	Increased in AB	(-23098), (-23095)	(-23095), (-23053), (-23045)	-0.93	0.26	-1.9	0	0.00664	OK
ATP2B2	Decreased in AB	(+1159), (+1183)	(+33555)	-0.9	0.3	-1.87	0	0.03482	OK
BEX2	Decreased in AB	(-15), (-6), (-3), (0), (+4), (+15), (+34), (+64), (+70), (+83)	(-2695)	-0.71	0.24	-1.64	0	0.03299	OK
ENG	Decreased in AB	(+275), (+45151), (+45299)	(+28116)	-0.7	0.18	-1.62	0	0.00377	OK
CELSR3	Decreased in AB	(-1822), (+1596), (+6102), (+6171), (+6176), (+6192), (+6196), (+6203), (+6207), (+6209), (+6217), (+6232), (+6254), (+6271), (+6361)	(+1375), (+1562), (+1570), (+1573), (+1610), (+5910), (+5915), (+5941), (+6083), (+6090), (+6094)	-0.67	0.12	-1.59	0	0	OK
CRB2	Increased in AB	(+27540)	(+4713)	-0.66	0.21	-1.58	0	0.02464	OK
CDC42EP1	Increased in AB	(-33928)	(-13656)	-0.65	0.17	-1.57	0	0.00356	OK
GINS2	Decreased in AB	(+889)	(+33235)	-0.63	0.18	-1.54	0	0.01218	OK
ELN	Decreased in AB	(+6161), (+15013)	(+1878), (+26604)	-0.62	0.14	-1.53	0	0.00051	OK
NTHL1	Decreased in AB	(-43735)	(-29820)	-0.56	0.19	-1.48	0	0.03369	OK
PPFIA3	Decreased in AB	(+9497), (+9510), (+9518), (+9528), (+9544), (+9994), (+10000), (+10006), (+10013), (+10021), (+10023), (+10035), (+13997), (+14002), (	(+14648), (+14654), (+14668), (+14684), (+14692), (+14697), (+14780), (+14799), (+14804), (+14806), (+14890)	-0.55	0.17	-1.46	0	0.02351	OK
PIK3R3	Increased in AB	(+23034)	(-34382), (-34378), (-34376)	-0.53	0.16	-1.45	0	0.01197	OK
ACTN4	Decreased in AB	(+36008)	(+15708)	-0.5	0.13	-1.41	0	0.00568	OK
CNP	Decreased in AB	(+3726)	(+6849)	-0.47	0.1	-1.39	0	0.0001	OK
TTLL12	Decreased in AB	(-35520), (-19447)	(-10583)	-0.48	0.13	-1.39	0	0.0051	OK
NT5DC2	Decreased in AB	(-935)	(+29892)	-0.37	0.1	-1.29	0	0.00345	OK
TAGLN2	Decreased in AB	(-3769), (+1878)	(-3769), (-3756)	-0.33	0.09	-1.26	0	0.0059	OK
KDM4A	Decreased in AB	(+11005)	(-32267)	0.39	0.14	1.31	0	0.04561	OK
PTGES3	Decreased in AB	(+2421)	(-12513)	0.47	0.15	1.39	0	0.02159	OK
DLL1	Decreased in AB	(+9674), (+9689), (+9692), (+9703)	(+9855), (+42328)	0.49	0.17	1.41	0	0.03949	OK
GSE1	Decreased in AB	(-42384), (-42092), (-35300), (-35293), (-35276), (-35123), (-26505), (-26480)	(-26505), (+42548)	0.53	0.15	1.44	0	0.00631	OK
GSE1	Increased in AB	(-37845), (-11224), (+11471), (+13755)	(+34790)	0.53	0.15	1.44	0	0.00631	OK
ATP5G2	Decreased in AB	(-19000), (-18859), (-248), (-229)	(-18863)	0.55	0.16	1.46	0	0.015	OK
ATP5G2	Increased in AB	(-18723)	(-29946)	0.55	0.16	1.46	0	0.015	OK
PRR13	Decreased in AB	(+800), (+828), (+838)	(+1010)	0.57	0.15	1.48	0	0.00562	OK
NR4A1	Decreased in AB	(-7675), (-7629)	(+20646)	0.67	0.16	1.59	0	0.00157	OK
HSD3B7	Decreased in AB	(+12928), (+12951), (+13093), (+13178), (+13305)	(+12712)	0.71	0.25	1.63	0	0.04732	OK
TMPO	Increased in AB	(+1997), (+2028)	(-22871)	0.73	0.12	1.65	0	0	OK
ACOT9	Decreased in AB	(+45997)	(+96), (+107), (+109), (+111), (+115), (+126), (+136), (+23278)	0.72	0.1	1.65	0	0	OK
SEPT6	Decreased in AB	(-914), (-892), (-880), (-878), (-865), (-828), (-810), (-798), (-788), (-349), (-326), (-312), (-301), (+705), (+711), (+727),	(-43401)	0.73	0.2	1.65	0	0.00568	OK
FBXO21	Decreased in AB	(-34521), (-30167)	(-13906)	0.75	0.16	1.68	0	0.00026	OK
ELF4	Decreased in AB	(-10835), (-10812), (-10662), (-10626), (+457), (+469), (+551), (+584), (+592), (+594), (+598), (+26279), (+49615)	(-10912), (-10900), (-10879), (-10557), (-10090), (-10086), (-10049), (-9849)	0.81	0.2	1.75	0	0.00222	OK
IFITM3	Decreased in AB	(-37521), (-37509), (-37488), (-29823)	(+1332)	0.82	0.28	1.77	0	0.04605	OK
ALDH1A3	Increased in AB	(+16649), (+16658)	(-29836)	0.87	0.2	1.82	0	0.00069	OK
CBR3	Decreased in AB	(-776)	(+1707)	0.87	0.26	1.82	0	0.015	OK
IRS4	Decreased in AB	(+3508), (+3593), (+3617), (+3623)	(+389), (+399), (+432), (+840), (+988), (+1010), (+1145), (+1171), (+1175), (+1180), (+1203), (+1407), (+1526)	0.89	0.29	1.85	0	0.0284	OK
FLRT1	Increased in AB	(+6678), (+23424)	(+33723), (+43147)	0.9	0.28	1.87	0	0.01908	OK
FAM132A	Decreased in AB	(-21312), (+59), (+83), (+98), (+101), (+108), (+6684)	(-26092), (+3195)	0.9	0.3	1.87	0	0.0355	OK
Adjusted p<0.05
PLEKHG5	Decreased in AB	(+1420), (+1437), (+1468), (+25773)	(-2294), (+21116), (+25818)	0.51	0.18	1.43	0	0.05132	OK
ANKRD13B	Decreased in AB	(+20637), (+21091)	(+19273), (+19278), (+19284), (+19302)	-0.56	0.2	-1.48	0	0.05173	OK
PAK1	Decreased in AB	(-15670)	(+14267)	0.41	0.14	1.32	0	0.0521	OK
VAX1	Decreased in AB	(+1466), (+1538), (+1559)	(+12026)	-0.98	0.35	-1.97	0.01	0.05462	OK
PHF8	Decreased in AB	(+417), (+498)	(+708), (+11816)	0.58	0.21	1.49	0.01	0.05597	OK
SOX3	Decreased in AB	(-1558), (-509), (-500), (-485), (-54), (-45), (+647), (+3580), (+3591)	(+945), (+948), (+977), (+981), (+984), (+987), (+992)	-0.56	0.2	-1.48	0.01	0.0586	OK
TMSB15B	Decreased in AB	(-43806), (-43770), (-43681), (-43667), (-43662), (-43348), (-43345), (-43320), (-43315), (-43304), (+288), (+296), (+399), (+524), (+5	(-288)	0.58	0.21	1.49	0.01	0.06044	OK
INSR	Decreased in AB	(+599)	(+16514)	-0.53	0.19	-1.45	0.01	0.06048	OK
WDR34	Decreased in AB	(+20602)	(+20616)	-0.49	0.18	-1.4	0.01	0.06108	OK
EPS8L1	Decreased in AB	(+7753), (+18732), (+18763), (+18766), (+18837), (+18855)	(+4192)	-0.57	0.21	-1.48	0.01	0.06242	OK
MAFA	Increased in AB	(-39408)	(+3751), (+28349)	0.76	0.28	1.69	0.01	0.06242	OK
GEMIN4	Increased in AB	(-1836)	(+13645)	-0.34	0.12	-1.26	0.01	0.06374	OK
MTHFR	Decreased in AB	(+265), (+280), (+15566), (+16044)	(+265), (+280)	-0.3	0.11	-1.23	0.01	0.06433	OK
PFKL	Increased in AB	(+27310)	(+6637)	0.47	0.17	1.38	0.01	0.0659	OK
CABP1	Decreased in AB	(-31492), (+6481), (+8993)	(+10013), (+10053)	0.6	0.22	1.52	0.01	0.06631	OK
NFATC1	Increased in AB	(-3696), (+833)	(-2913)	0.84	0.31	1.79	0.01	0.06994	OK
RIPK4	Increased in AB	(+40959), (+40983), (+41122), (+41170)	(-49048), (+40918), (+40944), (+40949), (+40954), (+40959), (+41079), (+41342), (+41348)	0.66	0.25	1.59	0.01	0.07369	OK
JUP	Decreased in AB	(-7803)	(-1508)	-0.38	0.14	-1.3	0.01	0.07492	OK
C12orf57	Decreased in AB	(-6867), (-796)	(-690)	0.55	0.21	1.47	0.01	0.07514	OK
HCN2	Decreased in AB	(-16013), (-15917), (+20877), (+20916), (+21176), (+21179), (+21198)	(+12808)	0.7	0.27	1.62	0.01	0.07959	OK
ODC1	Decreased in AB	(-1663), (-1644), (+16217), (+16222)	(+11735)	-0.48	0.18	-1.39	0.01	0.08432	OK
DNAJC5	Decreased in AB	(+43484), (+44044), (+45949), (+45957), (+45960), (+45974), (+45981), (+45985), (+46414)	(+45699), (+45747), (+49316)	-0.33	0.13	-1.26	0.01	0.08699	OK
PAQR4	Decreased in AB	(-4950)	(-2523)	-0.68	0.27	-1.61	0.01	0.08787	OK
BCORL1	Decreased in AB	(-47696), (-47690), (-47682), (-47144), (-47122), (-44042), (-25398), (-25348), (-24885), (-24868), (-24863), (-24859), (-24851), (-24117), unn	(-44048), (-44042), (-44007), (-25059), (-25048), (-25037), (-25020), (-24474), (-24469), (-24457), (-24447), (-24439), (-24433), (-24428), unn	0.71	0.28	1.64	0.01	0.08911	OK
EFNA2	Decreased in AB	(+5815), (+9324), (+9326), (+9333), (+9338), (+9345), (+9352), (+32878)	(+24627)	-0.41	0.16	-1.33	0.01	0.08926	OK
EFNA2	Increased in AB	(-1821), (+393), (+463), (+560), (+27579), (+37454)	(+796)	-0.41	0.16	-1.33	0.01	0.08926	OK
CNTN2	Decreased in AB	(-12214)	(+22828)	-0.77	0.3	-1.7	0.01	0.08998	OK
NARF	Increased in AB	(+38328)	(+609)	0.34	0.13	1.26	0.01	0.0932	OK
ACAP3	Decreased in AB	(+3312), (+3322), (+3349), (+8652), (+15883), (+15885), (+15890)	(+13705), (+16167), (+16175)	-0.4	0.16	-1.32	0.01	0.09346	OK
STK32C	Decreased in AB	(-22984), (-22957), (-22911), (-22865)	(+33223)	-0.46	0.18	-1.38	0.01	0.09705	OK
STK32C	Increased in AB	(+32737)	(+26093)	-0.46	0.18	-1.38	0.01	0.09705	OK
MMP17	Decreased in AB	(+3321), (+3371), (+3485)	(+3272)	0.62	0.25	1.54	0.01	0.09705	OK
TRIM47	Decreased in AB	(+1260)	(-10876)	-0.61	0.25	-1.53	0.01	0.10167	OK
DACT3	Decreased in AB	(-49720), (-49714), (-49709), (-49684), (+11283), (+11288)	(-49693)	-0.81	0.33	-1.76	0.01	0.10928	OK
COL18A1	Increased in AB	(-27712)	(-46688)	-0.54	0.22	-1.46	0.01	0.1093	OK
IHH	Decreased in AB	(+11446)	(-17791), (+795)	0.76	0.31	1.69	0.01	0.10965	OK
GRWD1	Decreased in AB	(-29903), (-29856)	(-46094)	-0.47	0.19	-1.38	0.01	0.11318	OK
LASP1	Decreased in AB	(-1450)	(+48706)	-0.42	0.17	-1.33	0.02	0.11467	OK
UBTF	Increased in AB	(-5409), (+10984), (+11003), (+11017)	(+3350)	-0.36	0.15	-1.28	0.02	0.12886	OK
GPSM1	Increased in AB	(+11985)	(+14743)	-0.34	0.15	-1.27	0.02	0.13071	OK
ARC	Decreased in AB	(+2511), (+2518), (+2617), (+2629), (+2735), (+2842), (+2849), (+2864), (+2939), (+2945), (+2969), (+3155), (+3318)	(+17780)	0.59	0.25	1.51	0.02	0.13533	OK
SUV420H1	Increased in AB	(-44337)	(-44255), (-44217)	0.38	0.16	1.3	0.02	0.1364	OK
SUV420H1	Decreased in AB	(+3575)	(-45001)	0.38	0.16	1.3	0.02	0.1364	OK
PLXNA3	Increased in AB	(+9163)	(+393), (+405), (+407), (+413), (+416), (+438)	-0.32	0.14	-1.25	0.02	0.14135	OK
NQO1	Decreased in AB	(+1021), (+1137)	(-525)	-0.46	0.2	-1.38	0.02	0.14263	OK
KIF26A	Increased in AB	(+8649), (+32409)	(+12147), (+32953)	-0.46	0.2	-1.38	0.02	0.14633	OK
KIF26A	Decreased in AB	(+31376), (+31405), (+31665), (+43261), (+43311)	(-4280), (+20076)	-0.46	0.2	-1.38	0.02	0.14633	OK
RABL5	Decreased in AB	(+21307), (+21343), (+22132), (+22179)	(+18892), (+18906)	-0.43	0.19	-1.35	0.02	0.14728	OK
KLF16	Decreased in AB	(-13268), (+2854), (+6618)	(-2596)	-0.33	0.14	-1.26	0.02	0.1486	OK
TRIM4	Increased in AB	(+391), (+430)	(-11), (+3), (+25)	-0.6	0.26	-1.51	0.02	0.14978	OK
CA4	Increased in AB	(-11100), (-10797), (-10793)	(-20814)	0.76	0.33	1.69	0.02	0.15403	OK
IFFO2	Decreased in AB	(+7093), (+14652)	(-39005)	-0.55	0.25	-1.47	0.03	0.1589	OK
PRKD2	Decreased in AB	(+6269), (+6275), (+6280), (+6305)	(+6296)	0.21	0.1	1.16	0.03	0.16233	OK
TAF4	Decreased in AB	(-47751)	(+1982)	0.34	0.15	1.26	0.03	0.16369	OK
TUBG2	Decreased in AB	(-5963), (+12097), (+12139), (+12141), (+12151), (+12157), (+12177), (+12179), (+12181), (+12185), (+13083), (+13105), (+13113), (+13340)	(+13083)	0.69	0.31	1.62	0.03	0.16441	OK
TRIM54	Decreased in AB	(+21606)	(+23263), (+24395)	-0.66	0.3	-1.59	0.03	0.17102	OK
B3GALT6	Decreased in AB	(+7789)	(-2642), (+11278)	-0.57	0.26	-1.48	0.03	0.17749	OK
MAU2	Increased in AB	(-35088), (-19970)	(-40875)	0.26	0.12	1.2	0.03	0.17749	OK
WDR74	Increased in AB	(-7587)	(+1722), (+1745)	-0.32	0.15	-1.25	0.03	0.18921	OK
EIF2S1	Decreased in AB	(-1631)	(-29250)	-0.2	0.1	-1.15	0.03	0.19014	OK
SLC38A10	Increased in AB	(-28330), (-28281), (-20462), (-19119), (-4256)	(-14261)	-0.44	0.21	-1.36	0.03	0.1915	OK
TMEM255B	Decreased in AB	(-32762), (-32754), (-32752), (-32729)	(+16343)	0.67	0.32	1.59	0.03	0.19373	OK
MUC1	Decreased in AB	(-4426)	(+10533)	-0.49	0.23	-1.41	0.04	0.19927	OK
PRKAR1B	Increased in AB	(+323)	(+323)	-0.49	0.23	-1.4	0.04	0.20129	OK
OLIG1	Increased in AB	(-42085), (-41979), (-37388), (-36872)	(-41979), (-37307)	0.74	0.36	1.68	0.04	0.20307	OK
CTU2	Decreased in AB	(+26237), (+48830), (+49134)	(+3232)	-0.44	0.21	-1.36	0.04	0.20614	OK
ZNF423	Decreased in AB	(-13025), (-12921), (-12898), (-12643), (-12536)	(-12684)	-0.3	0.15	-1.23	0.04	0.20717	OK
ROBO3	Increased in AB	(+2565)	(+3431)	0.64	0.31	1.56	0.04	0.20818	OK
ZNF217	Decreased in AB	(-164), (-147), (-143), (-141), (-133), (-116)	(-41855), (-39022)	0.21	0.1	1.15	0.04	0.20823	OK
CALCOCO1	Increased in AB	(-29953), (+32392)	(+21169)	0.53	0.26	1.45	0.04	0.2088	OK
CALCOCO1	Decreased in AB	(-16110), (+32115), (+32256)	(+32252)	0.53	0.26	1.45	0.04	0.2088	OK
CLCN6	Decreased in AB	(-3246), (-3231)	(-3246), (-3231)	-0.38	0.18	-1.3	0.04	0.21005	OK
LEF1	Increased in AB	(-5339)	(+24591)	-0.76	0.37	-1.7	0.04	0.21152	OK
CLUH	Decreased in AB	(-433), (-406)	(-36874), (+10339)	-0.34	0.16	-1.26	0.04	0.21382	OK
ADAMTS10	Increased in AB	(+18442), (+21939)	(-3307)	-0.57	0.28	-1.48	0.04	0.21823	OK
DPYSL4	Decreased in AB	(-23641)	(+41989)	0.38	0.19	1.3	0.04	0.22031	OK
PPP1R32	Decreased in AB	(+8919), (+35077), (+35091)	(-3724), (+1225)	0.73	0.36	1.66	0.04	0.22127	OK
RAC1	Increased in AB	(-8508)	(+42100)	0.19	0.09	1.14	0.04	0.22696	OK
ENGASE	Decreased in AB	(+21950), (+22636), (+22642), (+33374)	(+33516), (+33518), (+33547)	0.56	0.28	1.48	0.04	0.22729	OK
LRRC45	Increased in AB	(-3843)	(-2095)	-0.39	0.19	-1.31	0.05	0.22962	OK
ANO1	Increased in AB	(+33577)	(-483)	0.66	0.33	1.58	0.05	0.22968	OK
SH2B2	Decreased in AB	(+450), (+22421), (+29379)	(-11050)	-0.35	0.18	-1.28	0.05	0.23639	OK
C19orf25	Increased in AB	(+8162), (+11040), (+11089), (+11095), (+11113), (+11119), (+11123), (+11194), (+11196), (+11226), (+12599), (+12605), (+12617), (+12627), unna	(+12852)	-0.31	0.16	-1.24	0.05	0.23997	OK
C19orf25	Decreased in AB	(+5928), (+23398), (+26634)	(-3684)	-0.31	0.16	-1.24	0.05	0.23997	OK
RBM15	Decreased in AB	(+3602)	(-33969)	0.38	0.2	1.31	0.05	0.24069	OK
SLC5A5	Decreased in AB	(-2897), (+60), (+1412)	(+700), (+43525)	-0.45	0.23	-1.36	0.05	0.24541	OK
ZNF469	Decreased in AB	(+5228)	(-45470)	-0.57	0.3	-1.48	0.05	0.25643	OK
ZNF763	Decreased in AB	(-20211), (+48185)	(-1515)	-0.61	0.32	-1.53	0.06	0.26482	OK
FHOD1	Decreased in AB	(+10387), (+10390), (+10417)	(+10284), (+10287), (+10293), (+10684)	-0.54	0.29	-1.46	0.06	0.2655	OK
STARD8	Decreased in AB	(-296), (-278), (+46502)	(+45935), (+45948), (+45961), (+45963), (+45972)	-0.26	0.14	-1.2	0.06	0.26612	OK
ZNF37A	Increased in AB	(-5699)	(+136), (+147), (+149), (+176)	-0.71	0.37	-1.63	0.06	0.26859	OK
FOXA1	Increased in AB	(-27367), (-27350), (-27347), (-27332), (-27325), (-27323), (-27320), (-27318), (-27291), (-27287), (-27285), (-27263), (-27248)	(-1328)	0.68	0.36	1.6	0.06	0.27001	OK
DNAJB5	Decreased in AB	(+3712)	(+46698), (+46729), (+46737)	-0.33	0.17	-1.25	0.06	0.27012	OK
MAN2B1	Decreased in AB	(+18099), (+18107)	(+18803), (+18993), (+19003), (+19012), (+19033), (+19226), (+19261)	-0.46	0.25	-1.38	0.06	0.28147	OK
KIRREL	Decreased in AB	(-14771), (-14510)	(+14233), (+14244)	-0.6	0.32	-1.52	0.06	0.28161	OK
FPGS	Decreased in AB	(+6582), (+6730)	(+23765)	-0.42	0.23	-1.34	0.06	0.28177	OK
LHX6	Increased in AB	(+2235)	(+2479), (+2500), (+2843), (+2860), (+2864), (+2871), (+2888), (+2892), (+3045), (+3050), (+3075), (+3098), (+3260), (+10305), (+11871)	0.62	0.33	1.53	0.06	0.28369	OK
LYPD6B	Increased in AB	(-3777)	(-3777)	0.35	0.19	1.28	0.07	0.28915	OK
TSPO	Increased in AB	(+7996), (+12826)	(+280)	-0.43	0.24	-1.35	0.07	0.29027	OK
MGEA5	Decreased in AB	(-10865)	(-10918)	0.25	0.14	1.19	0.07	0.29583	OK
STRA13	Increased in AB	(+3459), (+18194)	(+1711)	-0.37	0.2	-1.29	0.07	0.29649	OK
HSD17B14	Decreased in AB	(-23956), (-22898), (-1244)	(-23195), (-23182), (+9721)	0.52	0.29	1.43	0.07	0.29717	OK
RAP1GAP2	Decreased in AB	(+48749)	(-47544)	0.47	0.26	1.39	0.07	0.29897	OK
LIMK1	Decreased in AB	(-49990), (-41138)	(-29547)	-0.19	0.1	-1.14	0.07	0.29928	OK
C9orf69	Increased in AB	(+1075)	(-18730)	-0.39	0.22	-1.31	0.07	0.29977	OK
AGRN	Decreased in AB	(+4813), (+7985), (+12485), (+40335), (+40493)	(+46832)	-0.5	0.28	-1.41	0.07	0.3007	OK
AGRN	Increased in AB	(+14181)	(+19708), (+40595)	-0.5	0.28	-1.41	0.07	0.3007	OK
FIS1	Decreased in AB	(-384), (-379)	(-344)	-0.34	0.19	-1.27	0.07	0.30143	OK
SPEG	Increased in AB	(+13395), (+13864), (+13866), (+13871), (+13879), (+13902)	(-312)	0.45	0.25	1.37	0.07	0.3036	OK
OBSCN	Decreased in AB	(-34313), (-34204), (-33388), (-33344), (+762)	(-33203)	0.55	0.31	1.46	0.07	0.30467	OK
WDR55	Decreased in AB	(+960)	(+775)	0.4	0.22	1.32	0.07	0.30548	OK
CAPN1	Decreased in AB	(+965), (+43192)	(+953), (+965)	0.15	0.08	1.11	0.07	0.30811	OK
IDH3G	Decreased in AB	(-34803), (-27029), (-17812), (-747), (-738), (-705)	(-24218)	0.24	0.13	1.18	0.07	0.31005	OK
HRAS	Decreased in AB	(-1175), (-1169), (-1161), (-1152), (-1145), (+702)	(-13864), (+3434)	-0.42	0.24	-1.34	0.07	0.31021	OK
ATP2A1	Decreased in AB	(+86), (+27745)	(+27745)	0.38	0.21	1.3	0.07	0.31025	OK
ABTB1	Decreased in AB	(+17283)	(+3101)	0.53	0.3	1.45	0.08	0.31221	OK
COL27A1	Decreased in AB	(-2612)	(+7790)	0.49	0.28	1.4	0.08	0.31277	OK
ALDH4A1	Decreased in AB	(-46812), (-39253)	(-4852)	-0.3	0.17	-1.23	0.08	0.32006	OK
PLXNA2	Increased in AB	(+13100)	(-8211)	0.57	0.33	1.49	0.08	0.32077	OK
PLEKHH3	Decreased in AB	(+4306), (+4533), (+4541), (+4563), (+5461), (+5465), (+5467), (+5469), (+5489), (+5495), (+5505), (+5507), (+5549)	(+4563)	0.27	0.15	1.21	0.08	0.32211	OK
SCO2	Increased in AB	(-4825)	(-4999), (-4860), (-4843), (-4666), (-4656), (-4528), (-4483), (-4345), (-4336), (-4334), (-4327), (-4214), (-4191), (-3149)	-0.33	0.19	-1.26	0.08	0.32437	OK
OAT	Increased in AB	(+30004)	(+29461)	-0.13	0.08	-1.1	0.08	0.3263	OK
MEIS1	Decreased in AB	(-44133)	(-44133)	-0.65	0.38	-1.57	0.08	0.32633	OK
HID1	Decreased in AB	(+14043)	(-30263), (-30247), (+10357)	0.44	0.25	1.35	0.08	0.33074	OK
DNMT3B	Decreased in AB	(-11656), (-11631), (+3249)	(+3282)	0.27	0.16	1.2	0.09	0.33294	OK
WWC1	Decreased in AB	(+42170)	(-23472), (-23468)	-0.28	0.17	-1.22	0.09	0.3348	OK
GPT2	Decreased in AB	(-12608), (+22792)	(+1834)	-0.38	0.22	-1.3	0.09	0.33645	OK
ABHD8	Decreased in AB	(+9158), (+9520), (+9620)	(+9450), (+9475), (+9494)	-0.27	0.16	-1.21	0.09	0.34056	OK
SMOC2	Decreased in AB	(-23820)	(-28431)	-0.56	0.33	-1.47	0.09	0.34123	OK
SPHK1	Increased in AB	(+1175)	(+875)	-0.38	0.22	-1.3	0.09	0.34188	OK
BNC2	Increased in AB	(-6561)	(-39059)	0.3	0.18	1.24	0.09	0.34684	OK
FLNA	Decreased in AB	(+2421), (+2838)	(+22756)	-0.47	0.28	-1.39	0.09	0.34957	OK
DYNC1LI1	Decreased in AB	(-22241), (-21975)	(-22283)	-0.16	0.1	-1.12	0.09	0.35013	OK
ENDOV	Increased in AB	(+16955)	(+6453)	0.38	0.23	1.3	0.1	0.35146	OK
SNAI1	Increased in AB	(+32313)	(+27431)	0.35	0.21	1.27	0.1	0.35189	OK
CRIP1	Increased in AB	(-6224), (-5914), (+30), (+46), (+70), (+74), (+1495)	(-7820)	0.59	0.36	1.5	0.1	0.3559	OK
TULP1	Decreased in AB	(+641), (+659), (+669), (+674)	(-3215)	-0.59	0.36	-1.51	0.1	0.35599	OK
RNF213	Decreased in AB	(-948)	(+27584)	0.37	0.23	1.3	0.1	0.35795	OK
MEIS3	Increased in AB	(+7453), (+21482)	(-38123)	-0.35	0.21	-1.27	0.1	0.35843	OK
CRIP2	Increased in AB	(+7131), (+7441)	(+5535)	-0.43	0.26	-1.34	0.1	0.35863	OK
NRBP2	Decreased in AB	(-12779), (+4218)	(-6344)	0.42	0.26	1.34	0.1	0.3646	OK
ACTB	Decreased in AB	(-1823), (-1785)	(-18802), (-13893)	-0.19	0.12	-1.14	0.1	0.36462	OK
SH3PXD2A	Decreased in AB	(-15772)	(+18353)	0.45	0.28	1.37	0.11	0.3735	OK
RAB11FIP4	Decreased in AB	(-1329), (+40424)	(+47779)	-0.22	0.13	-1.16	0.11	0.37412	OK
C1QL1	Decreased in AB	(-45805)	(-4456)	-0.32	0.2	-1.25	0.11	0.37563	OK
CETN2	Increased in AB	(-545), (+12885), (+12910)	(-305)	-0.24	0.15	-1.18	0.11	0.37563	OK
ATP12A	Decreased in AB	(+579)	(+29715)	0.42	0.26	1.34	0.11	0.37576	OK
SDC3	Decreased in AB	(-1357), (-1352), (-1341), (-1324), (-1312), (-1308)	(-4305)	-0.33	0.21	-1.26	0.11	0.38012	OK
GGA1	Decreased in AB	(-6510)	(+5267)	0.25	0.16	1.19	0.11	0.38326	OK
ZNF816	Decreased in AB	(-45729), (+38497)	(+18132)	0.31	0.2	1.24	0.11	0.38624	OK
ZFP36L2	Decreased in AB	(+40165), (+41292)	(-39850), (+39589)	0.25	0.16	1.19	0.11	0.38665	OK
GAA	Increased in AB	(-18977)	(-18934)	-0.4	0.25	-1.32	0.12	0.39138	OK
GAA	Decreased in AB	(-18652), (+704)	(-28384)	-0.4	0.25	-1.32	0.12	0.39138	OK
GRTP1	Decreased in AB	(-49787), (-29298)	(-782), (-574)	0.22	0.14	1.17	0.12	0.39241	OK
IFITM2	Decreased in AB	(-4359)	(+701), (+724)	0.52	0.33	1.43	0.12	0.39263	OK
SEZ6L2	Decreased in AB	(+22370), (+22386), (+22391), (+22400), (+22509), (+22678), (+22685), (+22704), (+22716), (+22767), (+22770), (+22772), (+22775), (+22779), unn	(-1875)	-0.41	0.27	-1.33	0.12	0.40143	OK
IAH1	Increased in AB	(+121), (+125), (+130), (+133), (+137), (+145), (+150)	(+1401), (+1413)	-0.46	0.3	-1.37	0.12	0.40175	OK
MLLT6	Increased in AB	(-36092)	(-34754)	0.56	0.37	1.48	0.12	0.40617	OK
FMN1	Decreased in AB	(-268)	(-110)	0.43	0.28	1.35	0.12	0.40655	OK
ITGAE	Decreased in AB	(+36332)	(+6310)	-0.23	0.15	-1.18	0.12	0.40711	OK
ICT1	Decreased in AB	(-260), (+24261)	(-9693), (-9677)	-0.25	0.16	-1.19	0.12	0.40711	OK
PDCD1	Decreased in AB	(+15050), (+15769), (+16177)	(+1423)	-0.55	0.35	-1.46	0.12	0.40711	OK
VSTM2L	Decreased in AB	(-4626)	(+4948)	-0.44	0.29	-1.36	0.12	0.40711	OK
FKBP11	Increased in AB	(+376), (+425), (+458), (+461), (+469), (+505), (+544), (+653), (+665), (+671)	(+189), (+219), (+326), (+332), (+347), (+354), (+376), (+781), (+33360)	-0.5	0.32	-1.41	0.12	0.40882	OK
CITED4	Decreased in AB	(-21814), (-21802), (-21800), (-21798), (+912), (+24225)	(+23750), (+39426)	-0.38	0.25	-1.3	0.13	0.41474	OK
SLC7A5	Increased in AB	(+4875)	(-1368)	-0.54	0.36	-1.45	0.13	0.41504	OK
KLHDC7A	Decreased in AB	(+5410)	(-17377)	-0.48	0.31	-1.39	0.13	0.41589	OK
LRFN2	Decreased in AB	(+31996)	(-12203)	-0.56	0.37	-1.48	0.13	0.41636	OK
PIN1	Decreased in AB	(+30668), (+48124), (+48140)	(+30631), (+42895)	-0.34	0.22	-1.27	0.13	0.41642	OK
PIM2	Decreased in AB	(+128)	(+2320)	0.34	0.22	1.26	0.13	0.41729	OK
KRBA2	Decreased in AB	(-4919)	(+2389)	0.51	0.34	1.42	0.13	0.42029	OK
WFDC1	Decreased in AB	(-109)	(+24892)	-0.46	0.31	-1.38	0.14	0.4262	OK
STX1A	Decreased in AB	(+13085), (+13103), (+13446), (+16216), (+16224)	(+12389), (+16802)	0.49	0.33	1.4	0.14	0.4262	OK
SIK1	Increased in AB	(-32094), (-18213), (+27741), (+47384)	(+17982), (+17986), (+43557), (+43633), (+43794), (+43891), (+43933)	-0.34	0.23	-1.26	0.14	0.42769	OK
SIK1	Decreased in AB	(+11953), (+32225), (+32267), (+43324)	(-3264), (+15866), (+26230)	-0.34	0.23	-1.26	0.14	0.42769	OK
TMEM121	Decreased in AB	(+34134)	(+11931), (+11966)	0.54	0.36	1.45	0.14	0.43062	OK
CRTC1	Increased in AB	(+27094)	(-24285)	0.4	0.27	1.32	0.14	0.43101	OK
TMEM104	Increased in AB	(+13783)	(+8927)	-0.47	0.32	-1.38	0.14	0.43239	OK
LMTK3	Decreased in AB	(-17441), (+22256), (+22388)	(+3206), (+32336), (+32344), (+32368)	-0.28	0.19	-1.22	0.14	0.43239	OK
RAMP1	Decreased in AB	(+4679), (+4784), (+4796), (+4882)	(+29474), (+29479)	-0.47	0.31	-1.38	0.14	0.43239	OK
CHRNA4	Increased in AB	(-21997), (-12309), (+11673), (+19505)	(+669)	-0.39	0.27	-1.31	0.14	0.43239	OK
GDF6	Increased in AB	(+878), (+1037), (+2366), (+3288), (+3311), (+3332), (+13651), (+15264), (+15270), (+15278), (+16256)	(+16098)	-0.51	0.35	-1.43	0.14	0.43239	OK
DNMT3A	Increased in AB	(-24345)	(+27552)	-0.25	0.17	-1.19	0.14	0.43389	OK
LCN10	Decreased in AB	(+22031), (+22721)	(+1991)	0.43	0.29	1.35	0.14	0.43429	OK
EVI5L	Decreased in AB	(-40744), (+9810), (+10110), (+10248), (+10493), (+10523), (+11301), (+12209), (+18214), (+18235), (+22071), (+22433), (+22441), (+22473), unna	(+19508)	-0.36	0.25	-1.28	0.14	0.44269	OK
FAIM2	Decreased in AB	(+265), (+11619)	(+10366)	0.38	0.26	1.3	0.15	0.44403	OK
ZFP36L1	Decreased in AB	(+4124), (+4149)	(+3041)	0.35	0.24	1.27	0.15	0.44627	OK
ARID3A	Increased in AB	(+30283)	(+27523)	0.33	0.23	1.25	0.15	0.44791	OK
ARHGEF10	Decreased in AB	(-6874)	(-6698), (+41821)	0.28	0.19	1.21	0.15	0.4538	OK
CKAP5	Decreased in AB	(-4756), (-4649), (-4638), (-4606)	(-4845)	0.24	0.17	1.18	0.15	0.45939	OK
AIFM1	Decreased in AB	(-366), (-345), (-343), (-338), (-243), (-237), (-63), (-55), (-47), (-30), (+44556), (+44579), (+44729), (+44765)	(+569), (+44479), (+44491), (+44512), (+44834), (+45301), (+45305), (+45342), (+45542)	0.35	0.24	1.27	0.15	0.46065	OK
TOX2	Decreased in AB	(-4131)	(-12801)	0.42	0.29	1.34	0.16	0.46205	OK
KCNG1	Increased in AB	(+41624), (+41749)	(+19213)	0.32	0.23	1.25	0.16	0.46425	OK
UCKL1	Decreased in AB	(+14819), (+15248), (+15252), (+15259), (+15273), (+15276), (+15284), (+17189), (+17749)	(+11917), (+15486), (+15534)	0.29	0.2	1.22	0.16	0.46491	OK
CHST13	Decreased in AB	(-338), (+530), (+10936)	(-1998)	-0.5	0.35	-1.41	0.16	0.46547	OK
TIMM13	Decreased in AB	(-1402)	(-14128)	-0.37	0.26	-1.29	0.16	0.46676	OK
WNT7B	Increased in AB	(-15227), (-12348), (+16504), (+42378)	(+6436)	-0.46	0.33	-1.37	0.16	0.47501	OK
NKX3-2	Increased in AB	(+14086), (+14124), (+15437), (+20692), (+20837), (+20845), (+20848), (+20861), (+20882), (+20950), (+20952), (+20969), (+21538), (+21543), unn	(+3097), (+15437), (+15451), (+15458), (+15628), (+15647), (+15672), (+21543)	0.51	0.37	1.42	0.17	0.47902	OK
LRRC8E	Decreased in AB	(-32151), (-31851), (-31713), (-31468), (-31438), (-30660), (-29752), (-23747), (-23726), (-19890), (-19528), (-19520), (-19488), (-19411), unn	(-22453)	-0.4	0.29	-1.32	0.17	0.47941	OK
MYO1C	Decreased in AB	(+6392), (+6442), (+6444), (+6446), (+6450)	(+8531), (+20865), (+20878), (+20881), (+20889)	-0.25	0.18	-1.19	0.17	0.47979	OK
ZNF653	Decreased in AB	(-1788)	(-8581)	0.37	0.27	1.29	0.17	0.48159	OK
PIM3	Decreased in AB	(-24515), (+2334), (+2356), (+2366)	(-34608), (+2566)	0.25	0.19	1.19	0.17	0.48549	OK
NPHP4	Decreased in AB	(-814)	(-41418)	0.27	0.2	1.21	0.17	0.48691	OK
MGAT5B	Increased in AB	(+8230)	(+20986)	0.28	0.2	1.21	0.17	0.48697	OK
PCNT	Decreased in AB	(-27734), (-27689), (-27507), (-27477), (-26433), (-26323), (-26315), (-26307), (-26289), (-26287), (-26278), (-26274)	(+46103)	-0.17	0.12	-1.13	0.17	0.4901	OK
PHKA2	Decreased in AB	(+206), (+234), (+236), (+254)	(-186)	0.18	0.13	1.13	0.18	0.49428	OK
PCSK4	Decreased in AB	(+648)	(-1567)	0.39	0.29	1.31	0.18	0.49656	OK
HM13	Decreased in AB	(-28422), (-28395)	(-28710)	0.44	0.33	1.36	0.18	0.49769	OK
RBM38	Decreased in AB	(-759), (+1215), (+1258), (+1262), (+48433), (+49604)	(+42130)	-0.15	0.11	-1.11	0.18	0.49815	OK
RRP7A	Decreased in AB	(-13300), (-13288), (-530)	(+27239)	-0.17	0.13	-1.13	0.18	0.4995	OK
CYTH2	Decreased in AB	(+21769), (+21901)	(+11789), (+11813), (+11821), (+40951)	0.3	0.22	1.23	0.18	0.4996	OK
CSNK1D	Decreased in AB	(-41246), (+38940)	(-9248)	0.22	0.16	1.16	0.18	0.50162	OK
NOTCH1	Decreased in AB	(-42945), (-42924), (-31779), (-22372), (-21081), (-19655), (-6332)	(-11404), (+16374), (+34572)	-0.23	0.17	-1.18	0.18	0.50162	OK
KLF11	Decreased in AB	(-14657), (-13180), (+21466)	(+21810)	0.28	0.21	1.21	0.18	0.5032	OK
DPP9	Decreased in AB	(-46329), (-46317), (-2830), (-2797), (-2787), (-2781)	(+17953)	-0.2	0.16	-1.15	0.19	0.51583	OK
IFNGR2	Decreased in AB	(-21931)	(-322), (+1437)	0.24	0.19	1.18	0.19	0.51613	OK
RGMA	Decreased in AB	(-35981)	(+42383)	-0.32	0.25	-1.25	0.19	0.51749	OK
CACNA1G	Increased in AB	(-10640), (-10324), (+8073), (+29526), (+33899), (+35291)	(+25034), (+25048)	-0.38	0.29	-1.3	0.19	0.51755	OK
EYA2	Decreased in AB	(+34238)	(+37541)	-0.38	0.29	-1.3	0.19	0.51878	OK
LRP8	Increased in AB	(-43418)	(-48308)	-0.26	0.2	-1.2	0.2	0.52156	OK
LRRC41	Decreased in AB	(-1427), (+2113), (+2146)	(+20372)	0.22	0.17	1.17	0.2	0.52188	OK
SCARF2	Decreased in AB	(+5812), (+7953), (+8608), (+8649), (+8651), (+13198), (+13202), (+13586)	(+13397)	-0.34	0.27	-1.27	0.2	0.52406	OK
SLC6A3	Decreased in AB	(-1424)	(-44917)	0.46	0.36	1.38	0.2	0.52406	OK
NACC2	Decreased in AB	(-43571), (-43550), (-43536), (-42667), (-41486), (+42510), (+42523)	(-8761)	0.19	0.15	1.14	0.2	0.52804	OK
TSPAN4	Decreased in AB	(+8466), (+46791), (+46839)	(+17638), (+44014)	-0.37	0.29	-1.29	0.2	0.52829	OK
TMEM52	Increased in AB	(-11128), (-11107)	(-8073)	-0.35	0.27	-1.27	0.2	0.52849	OK
NOC2L	Decreased in AB	(+22055), (+29046), (+30216), (+30246)	(+29517)	-0.24	0.19	-1.18	0.21	0.53412	OK
SLC19A1	Decreased in AB	(-48418), (-10085), (+18598)	(+33310)	-0.41	0.32	-1.33	0.21	0.5345	OK
NFIC	Decreased in AB	(-22661), (-22655), (-22653)	(+47207)	0.31	0.25	1.24	0.21	0.53629	OK
FAM210A	Increased in AB	(+45761), (+45787)	(+45765)	0.18	0.14	1.14	0.21	0.53713	OK
CRIPAK	Increased in AB	(+11887), (+11890), (+11893), (+12876), (+12880), (+12882), (+13125), (+13136), (+13679)	(+11659)	0.32	0.25	1.25	0.21	0.53738	OK
EMP2	Decreased in AB	(-26021), (-26003)	(-47026)	-0.29	0.23	-1.23	0.21	0.53772	OK
FUZ	Decreased in AB	(+7864)	(+10282), (+10289)	-0.24	0.19	-1.18	0.21	0.53838	OK
RCOR1	Decreased in AB	(-48184), (-37575)	(-1752)	0.25	0.19	1.19	0.21	0.53893	OK
SKI	Decreased in AB	(+19600)	(+30048)	-0.14	0.11	-1.1	0.21	0.53916	OK
ULBP3	Decreased in AB	(+11999), (+31138), (+31145), (+31170), (+31176)	(-2970), (-2946)	-0.41	0.32	-1.33	0.21	0.54022	OK
IGDCC3	Increased in AB	(+5886), (+5998)	(-17920), (-17692)	-0.34	0.27	-1.27	0.21	0.54132	OK
ACD	Decreased in AB	(+8027), (+10537), (+10570), (+10878), (+10889), (+10921), (+11037), (+11064), (+11125), (+11143), (+11148), (+11168), (+11172), (+11174)	(+11236), (+11246), (+11266), (+11280), (+11422), (+11438)	-0.2	0.16	-1.15	0.21	0.54152	OK
TBC1D25	Decreased in AB	(-17023)	(+13655)	0.18	0.14	1.13	0.21	0.54152	OK
ZNF74	Decreased in AB	(+30155), (+30539), (+30543), (+35090), (+35092), (+35133), (+35788), (+37929)	(+30344)	-0.15	0.12	-1.11	0.21	0.54437	OK
CRAMP1L	Increased in AB	(+44562)	(-1373)	0.24	0.2	1.18	0.22	0.54774	OK
UBE2J2	Decreased in AB	(+5799)	(+1019)	-0.21	0.17	-1.16	0.22	0.55161	OK
CORO6	Decreased in AB	(+8340), (+8794)	(+10129), (+10147), (+10153), (+10158)	0.44	0.36	1.36	0.22	0.55214	OK
PRDM15	Decreased in AB	(+39722)	(-28538)	0.32	0.26	1.25	0.23	0.56083	OK
DACH2	Decreased in AB	(-664), (-653), (-633), (-613), (-144), (-127), (-118), (-109), (-103), (-101), (-69), (-45), (-37), (-30), (+137), (+164)	(+384)	0.32	0.26	1.25	0.23	0.56083	OK
DGKZ	Decreased in AB	(-23185)	(-38311)	0.2	0.17	1.15	0.23	0.56404	OK
NAIF1	Decreased in AB	(+367)	(+8068)	0.2	0.17	1.15	0.23	0.57199	OK
TYK2	Decreased in AB	(+28536), (+28546)	(+28315)	0.27	0.22	1.2	0.24	0.57379	OK
EPPK1	Decreased in AB	(-297), (+16707)	(+23142)	-0.21	0.18	-1.16	0.24	0.57508	OK
MARK4	Decreased in AB	(+1054)	(+41099), (+49454)	0.25	0.21	1.19	0.24	0.57955	OK
ENTPD5	Increased in AB	(-2275)	(-320)	0.34	0.29	1.26	0.24	0.58319	OK
HMG20B	Increased in AB	(+31341)	(+13505)	-0.18	0.15	-1.13	0.25	0.58454	OK
DNLZ	Increased in AB	(+24324)	(+21566)	-0.37	0.32	-1.29	0.25	0.58491	OK
ZDHHC19	Decreased in AB	(+3229), (+3245), (+3250), (+3259), (+3269), (+3302), (+3331), (+4160), (+4652), (+31208)	(+3873), (+3886), (+3896), (+3905), (+3911), (+3914), (+3916), (+8877)	-0.35	0.31	-1.28	0.25	0.5873	OK
ZSCAN10	Increased in AB	(+20786)	(+1614)	0.22	0.19	1.16	0.25	0.58797	OK
PARD6B	Increased in AB	(-47743), (-23774), (-23740), (-1097)	(-5994)	0.2	0.17	1.15	0.25	0.58797	OK
KCNIP2	Decreased in AB	(+14285)	(+14232)	-0.29	0.26	-1.23	0.25	0.589	OK
MTG1	Decreased in AB	(+43837), (+43860), (+48351)	(+46222)	-0.24	0.21	-1.18	0.25	0.589	OK
EIF1AX	Increased in AB	(-23157)	(-283), (-279)	-0.3	0.26	-1.23	0.25	0.589	OK
METRNL	Decreased in AB	(+2161), (+21549)	(+34881)	0.3	0.26	1.23	0.25	0.59025	OK
ARVCF	Decreased in AB	(+32386)	(+48087)	0.19	0.17	1.15	0.25	0.59582	OK
IGSF1	Decreased in AB	(-55), (-45), (-28), (+148), (+292), (+407), (+488), (+496), (+10934), (+38180), (+38193), (+38204)	(+38173), (+38193)	-0.34	0.3	-1.26	0.25	0.59582	OK
CBX2	Increased in AB	(+12139), (+13792)	(+12276)	-0.21	0.19	-1.16	0.26	0.59882	OK
PANX2	Increased in AB	(-26610), (+20332), (+38457)	(-1430)	0.26	0.23	1.2	0.26	0.59882	OK
BHLHE40	Decreased in AB	(+6796)	(-41841)	0.36	0.32	1.29	0.26	0.60168	OK
ERCC2	Decreased in AB	(-28254), (-26438), (-26433), (-25650)	(-19278)	-0.14	0.12	-1.1	0.26	0.6017	OK
COL5A1	Increased in AB	(-42934)	(-9596)	-0.34	0.3	-1.27	0.26	0.60347	OK
COL5A1	Decreased in AB	(+16567)	(-42934)	-0.34	0.3	-1.27	0.26	0.60347	OK
NACC1	Decreased in AB	(-1081), (-1055), (-1048), (-956), (-917), (+2650), (+2684)	(-1055), (-883)	-0.17	0.15	-1.12	0.26	0.60486	OK
PRDM16	Increased in AB	(-40711), (-1825), (+1879), (+4174), (+4221), (+4256), (+4263), (+4286), (+4289), (+4292), (+40488)	(-14672), (+2165), (+3785), (+4058)	-0.39	0.36	-1.32	0.27	0.61113	OK
C19orf33	Decreased in AB	(+239)	(-650)	0.39	0.36	1.31	0.27	0.6139	OK
ADAMTS14	Decreased in AB	(-47796), (-47787)	(-10985)	0.32	0.3	1.25	0.27	0.61639	OK
IGFBP6	Decreased in AB	(-42382)	(-42668)	0.32	0.3	1.25	0.28	0.6176	OK
STMN3	Decreased in AB	(+11998), (+24988), (+24995), (+25074), (+25084), (+25097), (+25104), (+25597), (+25606)	(+25125), (+25365)	-0.32	0.29	-1.25	0.28	0.61791	OK
CD3EAP	Decreased in AB	(-9941), (-9158), (-9153), (-7337)	(-16313)	-0.22	0.2	-1.16	0.28	0.6226	OK
ZFYVE28	Decreased in AB	(-15778)	(-44468)	-0.29	0.27	-1.23	0.28	0.62479	OK
BAP1	Decreased in AB	(+41589)	(+21962), (+21975)	-0.12	0.11	-1.09	0.28	0.62562	OK
CDKN1C	Decreased in AB	(+499), (+42018), (+42111), (+46376)	(+4891)	0.3	0.28	1.23	0.28	0.62627	OK
CDKN1C	Increased in AB	(+16657), (+16661), (+16702), (+16722)	(-2589), (+16742)	0.3	0.28	1.23	0.28	0.62627	OK
GAK	Decreased in AB	(+19997), (+20009)	(+48982)	0.15	0.14	1.11	0.29	0.62815	OK
PVRL1	Decreased in AB	(-1586)	(-33779)	-0.29	0.27	-1.22	0.29	0.63036	OK
JAK3	Increased in AB	(-96), (+16), (+6633)	(+12894)	0.31	0.29	1.24	0.29	0.63182	OK
RRP1	Increased in AB	(+20048)	(+25590)	-0.22	0.2	-1.16	0.29	0.63428	OK
OLIG2	Increased in AB	(-6260), (-6256), (+2122), (+2228), (+6819), (+7335)	(+2228), (+6900)	0.4	0.38	1.32	0.29	0.63511	OK
SLC7A4	Decreased in AB	(-12816)	(+1415)	0.38	0.36	1.3	0.29	0.63587	OK
TTYH2	Decreased in AB	(-2135), (-1963), (-1282)	(+2120)	-0.33	0.32	-1.26	0.3	0.63801	OK
NANS	Decreased in AB	(-452), (+35292)	(+35187)	-0.13	0.12	-1.09	0.3	0.63853	OK
MLF1IP	Decreased in AB	(+3855)	(-32481)	-0.19	0.18	-1.14	0.3	0.63936	OK
ACSL1	Increased in AB	(+14656)	(+22324)	-0.15	0.14	-1.11	0.3	0.642	OK
HCFC1	Decreased in AB	(+18321)	(-1088), (-1066), (-1044), (-1042)	0.21	0.21	1.16	0.3	0.64337	OK
ZBTB7A	Decreased in AB	(-1807), (-1537)	(+14055)	-0.16	0.16	-1.12	0.31	0.65054	OK
KIFAP3	Decreased in AB	(-20403)	(-20368)	-0.32	0.31	-1.24	0.31	0.65179	OK
C16orf91	Increased in AB	(+3590)	(-7191)	-0.25	0.25	-1.19	0.31	0.65179	OK
FSCN1	Decreased in AB	(+15157)	(-48221), (-43312)	-0.16	0.16	-1.12	0.31	0.65179	OK
PDE9A	Increased in AB	(-971), (-927)	(-927)	-0.13	0.13	-1.1	0.31	0.65283	OK
SNAPC2	Decreased in AB	(+759), (+984), (+1110)	(+763)	-0.2	0.2	-1.15	0.32	0.65574	OK
JAKMIP3	Decreased in AB	(-48933)	(+28571), (+28575)	0.35	0.35	1.28	0.32	0.6559	OK
JAKMIP3	Increased in AB	(+28575)	(-38938), (-38921)	0.35	0.35	1.28	0.32	0.6559	OK
BAIAP2	Increased in AB	(-33908), (-16915), (-16888), (+9069), (+9397), (+36655), (+41997)	(+42170)	0.18	0.18	1.14	0.32	0.65799	OK
BAIAP2	Decreased in AB	(-31480), (-31254), (-1411), (+1055), (+18265), (+29383)	(-41296), (-16607), (+49522)	0.18	0.18	1.14	0.32	0.65799	OK
APC2	Increased in AB	(+13876), (+15640), (+15650), (+15662), (+15668), (+17041), (+17071), (+17073), (+17144), (+17148), (+17154), (+17172), (+17178), (+17227), unn	(+15415)	-0.35	0.35	-1.28	0.32	0.65984	OK
OSBPL5	Increased in AB	(-29129), (+8081), (+18986)	(-37759), (+20077)	0.24	0.25	1.18	0.32	0.6611	OK
OSBPL5	Decreased in AB	(-33043)	(+22849)	0.24	0.25	1.18	0.32	0.6611	OK
FIBCD1	Increased in AB	(-18706)	(+10347)	0.2	0.2	1.15	0.32	0.6611	OK
FAM213B	Increased in AB	(-26820), (+20053)	(-284)	-0.16	0.16	-1.12	0.33	0.66425	OK
FAM213B	Decreased in AB	(+8736), (+42908)	(+41679)	-0.16	0.16	-1.12	0.33	0.66425	OK
TXLNG	Decreased in AB	(+1054)	(-12869), (-12736), (-12728), (-12720), (-12711)	0.22	0.22	1.16	0.33	0.66425	OK
TXLNG	Increased in AB	(-1860)	(-17014)	0.22	0.22	1.16	0.33	0.66425	OK
PDZD4	Decreased in AB	(-48015), (-45181), (-33202), (-33189), (-33107), (-33092), (+945), (+953), (+1164), (+8938), (+18155)	(+11749)	0.22	0.22	1.16	0.33	0.6659	OK
FLT4	Increased in AB	(-24584), (-24577), (-24571), (-24562), (-24545), (-24470), (-24464), (-24462), (-24460), (-24450), (-24448), (-24443), (-24440), (-24429), unn	(-9203)	0.21	0.22	1.16	0.33	0.66684	OK
LGALS3	Increased in AB	(+1115)	(-8009)	-0.24	0.25	-1.18	0.33	0.66781	OK
HSPA9	Decreased in AB	(-34932)	(-734)	-0.12	0.12	-1.09	0.33	0.66858	OK
CLN6	Decreased in AB	(-562), (+18657)	(+18064)	-0.33	0.34	-1.26	0.33	0.67009	OK
FADD	Decreased in AB	(+11540), (+24102)	(-6412), (-468)	-0.14	0.14	-1.1	0.34	0.67072	OK
P2RX5	Decreased in AB	(+14668)	(+4361)	-0.33	0.34	-1.26	0.34	0.67077	OK
OAZ1	Increased in AB	(+21470)	(+20542), (+20726), (+20730)	-0.22	0.23	-1.16	0.34	0.67228	OK
DNASE2	Decreased in AB	(-3616), (+8103), (+33460), (+33474), (+33479)	(+7436), (+7450), (+7471)	-0.28	0.29	-1.22	0.34	0.67374	OK
ARRDC2	Decreased in AB	(-45724), (+43634)	(-6243)	0.29	0.31	1.22	0.34	0.67387	OK
ZNF697	Increased in AB	(+36091)	(+36091)	-0.15	0.15	-1.11	0.34	0.67544	OK
CACFD1	Decreased in AB	(-18889), (-11300)	(+10356)	0.24	0.26	1.19	0.34	0.67838	OK
SSTR5	Decreased in AB	(-20804), (-8732), (-8627), (+4059), (+11106)	(-17692)	-0.29	0.31	-1.22	0.34	0.67935	OK
SSTR5	Increased in AB	(+4196)	(-38644), (-3064)	-0.29	0.31	-1.22	0.34	0.67935	OK
PRKCZ	Decreased in AB	(+41762)	(+48888)	-0.2	0.21	-1.15	0.35	0.67993	OK
WTIP	Decreased in AB	(+19571), (+19679), (+19681), (+19719), (+19729)	(+19404)	-0.17	0.18	-1.12	0.35	0.68166	OK
GMEB2	Decreased in AB	(-21553), (-8563), (-8556), (-8477), (-8467), (-8454), (-8447), (-7954), (-7945)	(-8426), (-8186)	-0.13	0.14	-1.09	0.35	0.68214	OK
TOR4A	Increased in AB	(-14205), (-5165)	(+17337)	0.31	0.33	1.24	0.35	0.6831	OK
TOR4A	Decreased in AB	(-2368), (+20525), (+20551), (+20703), (+21381)	(-6408)	0.31	0.33	1.24	0.35	0.6831	OK
USE1	Decreased in AB	(-5818)	(-5813)	0.24	0.26	1.18	0.35	0.68615	OK
PXDN	Increased in AB	(+29218)	(+24789)	-0.24	0.26	-1.18	0.36	0.68925	OK
MOCS3	Increased in AB	(+22554), (+22679)	(+45090)	-0.12	0.13	-1.09	0.36	0.68925	OK
PPAP2C	Decreased in AB	(-4505), (-3208), (-3206)	(-25415), (+1761), (+23259)	0.26	0.28	1.2	0.36	0.69063	OK
DBP	Decreased in AB	(-2742), (-2727), (-2709), (-2707), (-2704), (-2698), (+2211), (+7330)	(-2838)	0.23	0.25	1.17	0.36	0.69121	OK
ABHD11	Decreased in AB	(-30069), (-2681)	(-30044)	0.16	0.18	1.12	0.36	0.69121	OK
MADCAM1	Decreased in AB	(-6453), (-4062)	(-5051)	0.28	0.31	1.22	0.36	0.69169	OK
MADCAM1	Increased in AB	(+1970)	(-275), (-228)	0.28	0.31	1.22	0.36	0.69169	OK
TM6SF2	Increased in AB	(-27556), (-12438)	(-6651)	-0.2	0.22	-1.15	0.36	0.69232	OK
ZCCHC18	Decreased in AB	(-1860), (-1369), (-1362), (-1345), (-1343)	(-1860), (-1849)	0.28	0.31	1.21	0.37	0.69585	OK
MLEC	Decreased in AB	(-39836), (-37324)	(-36304), (-36264)	0.29	0.32	1.22	0.37	0.70168	OK
CAMSAP3	Decreased in AB	(-40423), (-40411), (-40399), (-40375), (-40301), (-40287), (-40280), (-40254), (-40153), (+9501), (+9503), (+9529), (+9533), (+9537),	(-962), (+24290), (+24305)	0.19	0.21	1.14	0.38	0.70426	OK
MRPS17	Decreased in AB	(+5593)	(+635)	-0.14	0.16	-1.1	0.38	0.70764	OK
GNB1L	Increased in AB	(-30772), (-28463)	(-26164)	-0.18	0.2	-1.13	0.38	0.70963	OK
TXN2	Decreased in AB	(-719), (+46616)	(+37217)	-0.1	0.11	-1.07	0.39	0.71494	OK
HPCAL1	Decreased in AB	(+27648)	(-26477)	0.18	0.21	1.13	0.39	0.71541	OK
KLK6	Decreased in AB	(-497), (-464)	(-1256)	0.26	0.3	1.2	0.39	0.71789	OK
RBBP4	Decreased in AB	(+44339)	(+43982)	0.1	0.12	1.07	0.39	0.71876	OK
FUT4	Decreased in AB	(+1551), (+1564), (+1569), (+1571), (+1578), (+1586), (+1592), (+2010), (+2051)	(+2010)	-0.24	0.28	-1.18	0.39	0.71876	OK
TBXA2R	Increased in AB	(-6653), (+2381)	(-15125), (+20217)	0.27	0.31	1.21	0.39	0.719	OK
AHNAK2	Decreased in AB	(+5137), (+7927)	(+3672)	0.23	0.26	1.17	0.39	0.71941	OK
STK16	Decreased in AB	(+117)	(-2159), (-1995)	-0.12	0.14	-1.09	0.39	0.72069	OK
ZNF320	Decreased in AB	(-26804)	(-47169)	0.15	0.18	1.11	0.39	0.72131	OK
ARSA	Decreased in AB	(+7045)	(+14951), (+19560)	-0.15	0.18	-1.11	0.4	0.72578	OK
SLC45A4	Decreased in AB	(-12371), (+712), (+22043), (+22074), (+22089), (+22501), (+22516), (+45040)	(-12206), (+47669)	-0.27	0.32	-1.2	0.4	0.72634	OK
PLEKHA4	Decreased in AB	(+7998), (+9056)	(+8759), (+8772)	0.17	0.2	1.12	0.41	0.7304	OK
WNK3	Decreased in AB	(-1224), (+367)	(-1247)	0.18	0.22	1.13	0.41	0.7304	OK
[truncated: 551 more rows]
