# Supplementary material for: Epigenetic Silencing of the Key Antioxidant Enzyme Catalase in Karyotypically Abnormal Human Pluripotent Stem Cells
Source: Sci Rep. 2016 Feb 25;6:22190. doi: 10.1038/srep22190 (PMC4766493; doi:10.1038/srep22190)
Supplement: Supplementary Dataset 2 [file srep22190-s3.xls]

## Sheet: SIIa_DMS_MIN25%_H7&H9_11
Supplemental Table IIa. Differentially Methylated Sites which are exactly the same between Normal and Abnormal Cells in both H7 and H9 lines and have minimum on 25% methylation difference between normal and abnormal hPSCs.
			CpG Methylation (%)																						CpG Methylation (%): H7 & H9
			Normal							Abnormal							EC null		EC pluri	EC pluri		TALL			Karyotypically Normal			Karyotypically Abnormal			MIN Difference	AVG Difference	Statistical significance
Differentially Methylate Sites (hg19)	Closest Gene	Gene Locus (hg19)	HS360Np29F	HS360Np30F	H7Np30U	H7Np38U	H9Np38F	H9Np41F		H7ABp128U	H7ABp132U	H7ABp230U	H7ANp237U	H9AB99F	H9ABp102F		2101p76F		NT2D1p38F	NT2D1p39F		CCRFCEMpx+2F	CCRFCEMpx+3F		MIN	MAX		MIN	MAX		%	%	TTEST	FTEST
chr1:243651149-243651150	SDCCAG8	chr1:243419307-243663393	61.5385	88.3721	73.0769	80.6452	70.5882	82.6087		0	32.4324	0	0	23.0769	0		26.3158		77.551	95.6522		100	100		70.5882	82.6087		0	32.4324		-38.1558	-67.4782	1.94961e-05	0.158607
chr1:243651142-243651143	SDCCAG8		61.5385	90.6977	80.7692	83.871	76.4706	69.5652		25.9259	32.4324	13.6364	2.38095	7.69231	0		31.5789		73.4694	100		100	100		69.5652	83.871		0	32.4324		-37.1328	-63.991	1.00952e-05	0.249714
chrX:129095121-129095122	RP4-537K23.4	chrX:129003040-129091504	0	0	45.4545	30.4348	35.8491	42.3077		0	0	0	0	2.5	0		38.8889		0				35.7143		30.4348	45.4545		0	2.5		-27.9348	-38.0949	0.00129903	0.00107029
chrX:129117176-129117177	BCORL1	chrX:129115083-129147127	0	0	44.7368	62.5	33.3333	33.3333		0	0	0	0	6.66667	0		0		0	0		17.3913	10.2564		33.3333	62.5		0	6.66667		-26.6667	-42.3648	0.00772678	0.003675
chr17:40824405-40824406	PLEKHH3	chr17:40819933-40829048	100	83.3333	58.3333	46.1538	70.5882	60		4.34783	0	7.14286	12.5	21.0526	0		71.4286		100	100		56.8182	64		46.1538	70.5882		0	21.0526		-25.1012	-51.2616	0.000208877	0.638926
chr11:34460572-34460573	CAT	chr11:34460472-34493607	0	20	16.6667	36.8421	46.1538	35.2941		100	94.7368	100	93.5484	100	72.7273		100		100	100		0	0		16.6667	46.1538		72.7273	100		26.5734	59.7629	3.62284e-05	0.709603
chr5:178487273-178487274	ZNF354C	chr5:178487607-178507691	0	43.3333	10.5263	57.1429	50	20		100	96.5517	88.8889	88.5714	88.8889	87.5		50		0	0		7.69231	0		10.5263	57.1429		87.5	100		30.3571	57.3162	0.0132268	0.00739734
chr5:178487279-178487280	ZNF354C		0	43.3333	26.3158	57.1429	50	20		100	96.5517	100	94.2857	88.8889	87.5		50		0	0		0	13.0435		20	57.1429		87.5	100		30.3571	56.1731	0.00641543	0.0237209
chr5:178487297-178487298	ZNF354C		6.66667	40.625	24.1379	57.1429	50	18.1818		100	96.5517	100	94.2857	88.8889	90.9091		52.1739		21.0526	0		23.0769	0		18.1818	57.1429		88.8889	100		31.746	57.7403	0.00770052	0.00933165
chr5:178487249-178487250	ZNF354C		0	42.8571	26.3158	53.8462	33.3333	20		96.2963	89.2857	88.8889	100	88.8889	87.5		40.9091		0	0		0	0		20	53.8462		87.5	100		33.6538	58.4361	0.002685	0.0431267
chr5:178487247-178487248	ZNF354C		7.69231		26.3158	46.1538	33.3333	20		96.2963	96.4286	100	100	88.8889	87.5										20	46.1538		87.5	100		41.3462	63.4016	0.000492173	0.151946

## Sheet: SIIb_DMS_MIN25%_H7&H9&HS360_9
Supplemental Table IIb. Differentially Methylated Sites which are exactly the same between all Normal and Abnormal Cells in HS360, H7 and H9 lines and have minimum on 25% methylation difference between normal and abnormal hPSCs.
				CpG Methylation (%)																						CpG Methylation (%): H7, H9 & HS360										Normal vs Abnormal Karyotype
				Normal							Abnormal							EC null		EC pluri	EC pluri		TALL			Karyotypically Normal			Karyotypically Abnormal			MIN Difference	Statistical significance			mRNA-seq
Differentially Methylate Sites (hg19)	Genomic Element	Closest Gene	Gene Locus (hg19)	HS360Np29F	HS360Np30F	H7Np30U	H7Np38U	H9Np38F	H9Np41F		H7ABp128U	H7ABp132U	H7ABp230U	H7ANp237U	H9AB99F	H9ABp102F		2101p76F		NT2D1p38F	NT2D1p39F		CCRFCEMpx+2F	CCRFCEMpx+3F		MIN	MAX		MIN	MAX		%	TTEST	FTEST		FC	adj p	p	Status
chr11:34460572-34460573	exon	CAT	chr11:34460472-34493607	0	20	16.6667	36.8421	46.1538	35.2941		100	94.7368	100	93.5484	100	72.7273		100		100	100		0	0		0	46.1538		72.7273	100		26.5734	2.33183e-05	0.333899		-8.46583	9.08e-23	5.27e-26	OK
chr1:243651142-243651143	intron	SDCCAG8	chr1:243419307-243663393	61.5385	90.6977	80.7692	83.871	76.4706	69.5652		25.9259	32.4324	13.6364	2.38095	7.69231	0		31.5789		73.4694	100		100	100		61.5385	90.6977		0	32.4324		-29.106	4.32179e-06	0.633587		2.5031	1.73e-05	2.37e-07	OK
chr1:243651149-243651150	intron	SDCCAG8	chr1:243419307-243663393	61.5385	88.3721	73.0769	80.6452	70.5882	82.6087		0	32.4324	0	0	23.0769	0		26.3158		77.551	95.6522		100	100		61.5385	88.3721		0	32.4324		-29.106	8.21601e-06	0.381391
chr17:40824405-40824406	intron/exon	PLEKHH3	chr17:40819933-40829048	100	83.3333	58.3333	46.1538	70.5882	60		4.34783	0	7.14286	12.5	21.0526	0		71.4286		100	100		56.8182	64		46.1538	100		0	21.0526		-25.1012	0.000209511	0.0794615		1.20631	0.322108	0.0804013	OK
chr5:178487247-178487248	intergenic	ZNF354C	chr5:178487607-178507691	7.69231		26.3158	46.1538	33.3333	20		96.2963	96.4286	100	100	88.8889	87.5										7.69231	46.1538		87.5	100		41.3462	0.000180434	0.0551664		-3.41508	2.54e-07	1.79e-09	OK
chr5:178487249-178487250	intergenic	ZNF354C	chr1:243419307-243663393	0	42.8571	26.3158	53.8462	33.3333	20		96.2963	89.2857	88.8889	100	88.8889	87.5		40.9091		0	0		0	0		0	53.8462		87.5	100		33.6538	0.000278419	0.0123888
chr5:178487273-178487274	intergenic	ZNF354C	chr1:243419307-243663393	0	43.3333	10.5263	57.1429	50	20		100	96.5517	88.8889	88.5714	88.8889	87.5		50		0	0		7.69231	0		0	57.1429		87.5	100		30.3571	0.001007	0.00519119
chr5:178487279-178487280	intergenic	ZNF354C	chr1:243419307-243663393	0	43.3333	26.3158	57.1429	50	20		100	96.5517	100	94.2857	88.8889	87.5		50		0	0		0	13.0435		0	57.1429		87.5	100		30.3571	0.00061443	0.00892018
chr5:178487297-178487298	intergenic	ZNF354C	chr1:243419307-243663393	6.66667	40.625	24.1379	57.1429	50	18.1818		100	96.5517	100	94.2857	88.8889	90.9091		52.1739		21.0526	0		23.0769	0		6.66667	57.1429		88.8889	100		31.746	0.000394225	0.00654651

## Sheet: SIIc_RegulationInCancers
Supplemental Table IIc. Regulation of Epigenetically Silenced Genes in Cancers.
Symbol	Genomic locus	Abnormal hPSC CpG methylation	Distance from TSS (bp)	Abnormal hPSC Gene Expression	Cancers
					Gene Expression
					(Oncomine)
CAT	11p13	hypermethylated	+101	Down	Up: -
					Down: leukemia, breast, sarcoma, lung, bladder, kidney, liver p<1E-8
ZNF354C	5q35	hypermethylated	-118, -136, -142, -166, -168	Down	Up: renal p<1E-2
					Down: kidney p<1E-2
SDCCAG8	1q43	hypomethylated	+231785, +231792	Up	Up: gastric p<1E-6
					Down:-
PLEKHH3	17q21.2	hypomethylated	+4564	-	Up: breast, brain p<1E-8
					Down: esophagus p<1E-8
