# Supplementary material for: Epigenetic Silencing of the Key Antioxidant Enzyme Catalase in Karyotypically Abnormal Human Pluripotent Stem Cells
Source: Sci Rep. 2016 Feb 25;6:22190. doi: 10.1038/srep22190 (PMC4766493; doi:10.1038/srep22190)
Supplement: Supplementary Dataset 3 [file srep22190-s4.xls]

## Sheet: Sheet1
Supplemental Table III. Karyotypes of the Human Pluripotent Stem Cell Lines Used in the Study
hPSC line	Description	Passages	Karyotypes	References
HS360	Normal	29	46,XY
HS360	Normal	30	46,XY
H7	Normal	30	46,XX	Närvä et al. 20101, Lund et al. 20122
H7	Normal	38	46,XX	Närvä et al. 20101
H7	Abnormal	123	47,XX,+add(1)(q4),der(6)t(6;17)(q27;q1),i(20)(q10)
H7	Abnormal	128		Närvä et al. 20101, Lund et al. 20122
H7	Abnormal	132	47,XX,+1,der(6)t(6;17)(q27;q1)[15] / 47,XX,+1,der(6)t(6;17)(q27;q1),i(20)(q10)[5]	Närvä et al. 20101
H7	Abnormal	230		Närvä et al. 20101, Lund et al. 20122
H7	Abnormal	237	49,XXX,+add(1)(p3),der(6)t(6;17)(q27;q1),+20	Närvä et al. 20101
H14	Normal	46	46,XY
H14	Abnormal	207	48,XY,+12,+der(17)del(17)(p12p13.3)hsr(17)(p11.2)
Shef5	Normal	92	46, XX
Shef5	Abnormal	90	47,XX,t(1;11)(p36;q13),trp(17)(p11.2),+20
H9	Normal	38	46, XX	Lund et al. 20122
H9	Normal	41	46, XX
H9	Abnormal	99	47, XX, +12	Lund et al. 20122
H9	Abnormal	102	47, XX, +12
1Närvä et al. Nat Biotechnol. 2010 Apr;28(4):371-7, 2Lund et al. Stem Cell Res. 2012 Nov;9(3):192-5.
